# Supplementary material for: Large-Scale Profiling of RBP-circRNA Interactions from Public CLIP-Seq Datasets
Source: Genes (Basel). 2020 Jan 3;11(1):54. doi: 10.3390/genes11010054 (PMC7016857; doi:10.3390/genes11010054)
Supplement: Supplementary file 1 [file genes-11-00054-s001.zip]

Archive with 6 entries (5 files):
- genes-657053-suppl/
- genes-657053-suppl/File s1-metadata.txt
- genes-657053-suppl/file s2-circRNA_all_Human.csv
- genes-657053-suppl/file s3-circRNA_all_Mouse.csv
- genes-657053-suppl/file s4-circRNA_all_Drosophila.csv
- genes-657053-suppl/Supplementary figures and tables.docx
