# Supplementary material for: Large-Scale Profiling of RBP-circRNA Interactions from Public CLIP-Seq Datasets
Source: Genes (Basel). 2020 Jan 3;11(1):54. doi: 10.3390/genes11010054 (PMC7016857; doi:10.3390/genes11010054)
Supplement: Supplementary file 1 [file genes-11-00054-s001.zip › genes-657053-suppl/File s1-metadata.txt]

Interal_id	ftp	Adaptor	Study	Protein	Species	GSE	Experiment	Cell_line	Treatment
CLIP1	ftp://ftp-trace.ncbi.nlm.nih.gov/sra/sra-instant/reads/ByExp/sra/SRX/SRX171/SRX171147/SRR527727/SRR527727.sra|ftp://ftp-trace.ncbi.nlm.nih.gov/sra/sra-instant/reads/ByExp/sra/SRX/SRX171/SRX171148/SRR527728/SRR527728.sra	TCGTATGCCGTCTTCTGC	FMRP targets distinct mRNA sequence elements to regulate protein expression	FMR1	Human	GSE39682	PAR-CLIP	HEK293	iso1 and iso7
CLIP2	ftp://ftp-trace.ncbi.nlm.nih.gov/sra/sra-instant/reads/ByExp/sra/SRX/SRX171/SRX171151/SRR527731/SRR527731.sra	TCGTATGCCGTCTTCTGC	FMRP targets distinct mRNA sequence elements to regulate protein expression	FXR1	Human	GSE39682	PAR-CLIP	HEK293	wildtype FXR1, 4-thiouridine, RNase T1
CLIP3	ftp://ftp-trace.ncbi.nlm.nih.gov/sra/sra-instant/reads/ByExp/sra/SRX%2FSRX171%2FSRX171152/SRR527732/SRR527732.sra	TCGTATGCCGTCTTCTGC	FMRP targets distinct mRNA sequence elements to regulate protein expression	FXR2	Human	GSE39682	PAR-CLIP	HEK293	wildtype FXR2, 4-thiouridine, RNase T1
CLIP4	ftp://ftp-trace.ncbi.nlm.nih.gov/sra/sra-instant/reads/ByExp/sra/SRX/SRX149/SRX149417/SRR500478/SRR500478.sra|ftp://ftp-trace.ncbi.nlm.nih.gov/sra/sra-instant/reads/ByExp/sra/SRX/SRX149/SRX149417/SRR500479/SRR500479.sra	?	The mRNA-bound proteome and its global occupancy profile on protein-coding transcripts	ALKBH5	Human	GSE38201	PAR-CLIP	HEK293	4-thiouridine
CLIP5	ftp://ftp-trace.ncbi.nlm.nih.gov/sra/sra-instant/reads/ByExp/sra/SRX/SRX149/SRX149418/SRR500480/SRR500480.sra|ftp://ftp-trace.ncbi.nlm.nih.gov/sra/sra-instant/reads/ByExp/sra/SRX/SRX149/SRX149418/SRR500481/SRR500481.sra	?	The mRNA-bound proteome and its global occupancy profile on protein-coding transcripts	C17ORF85	Human	GSE38201	PAR-CLIP	HEK293	4-thiouridine
CLIP6	ftp://ftp-trace.ncbi.nlm.nih.gov/sra/sra-instant/reads/ByExp/sra/SRX/SRX149/SRX149419/SRR500482/SRR500482.sra|ftp://ftp-trace.ncbi.nlm.nih.gov/sra/sra-instant/reads/ByExp/sra/SRX/SRX149/SRX149419/SRR500483/SRR500483.sra	?	The mRNA-bound proteome and its global occupancy profile on protein-coding transcripts	C22ORF28	Human	GSE38201	PAR-CLIP	HEK293	4-thiouridine
CLIP7	ftp://ftp-trace.ncbi.nlm.nih.gov/sra/sra-instant/reads/ByExp/sra/SRX/SRX149/SRX149420/SRR500484/SRR500484.sra|ftp://ftp-trace.ncbi.nlm.nih.gov/sra/sra-instant/reads/ByExp/sra/SRX/SRX149/SRX149420/SRR500485/SRR500485.sra	?	The mRNA-bound proteome and its global occupancy profile on protein-coding transcripts	CAPRIN1	Human	GSE38201	PAR-CLIP	HEK293	4-thiouridine
CLIP8	ftp://ftp-trace.ncbi.nlm.nih.gov/sra/sra-instant/reads/ByExp/sra/SRX/SRX149/SRX149421/SRR500486/SRR500486.sra|ftp://ftp-trace.ncbi.nlm.nih.gov/sra/sra-instant/reads/ByExp/sra/SRX/SRX149/SRX149421/SRR500487/SRR500487.sra	?	The mRNA-bound proteome and its global occupancy profile on protein-coding transcripts	ZC3H7B	Human	GSE38201	PAR-CLIP	HEK293	4-thiouridine
CLIP9	ftp://ftp-trace.ncbi.nlm.nih.gov/sra/sra-instant/reads/ByExp/sra/SRX%2FSRX271%2FSRX271409/SRR833693/SRR833693.sra|ftp://ftp-trace.ncbi.nlm.nih.gov/sra/sra-instant/reads/ByExp/sra/SRX/SRX271/SRX271407/SRR833691/SRR833691.sra|ftp://ftp-trace.ncbi.nlm.nih.gov/sra/sra-instant/reads/ByExp/sra/SRX/SRX271/SRX271408/SRR833692/SRR833692.sra	?	Muscleblind-like 2-mediated alternative splicing in the developing brain and dysregulation in myotonic dystrophy	MBNL2	Mouse	GSE38497	HITS-CLIP	Hippocampus	wt1-3
CLIP10	ftp://ftp-trace.ncbi.nlm.nih.gov/sra/sra-instant/reads/ByExp/sra/SRX/SRX020/SRX020783/SRR048973/SRR048973.sra	?	Transcriptome-wide identification of RNA-binding protein and microRNA target sites by PAR-CLIP	AGO1	Human	GSE21918	PAR-CLIP	HEK293	4-thiouridine, RNase T1
CLIP11	ftp://ftp-trace.ncbi.nlm.nih.gov/sra/sra-instant/reads/ByExp/sra/SRX/SRX020/SRX020784/SRR048974/SRR048974.sra|ftp://ftp-trace.ncbi.nlm.nih.gov/sra/sra-instant/reads/ByExp/sra/SRX/SRX020/SRX020784/SRR048975/SRR048975.sra	?	Transcriptome-wide identification of RNA-binding protein and microRNA target sites by PAR-CLIP	AGO2	Human	GSE21918	PAR-CLIP	HEK293	4-thiouridine, RNase T1
CLIP12	ftp://ftp-trace.ncbi.nlm.nih.gov/sra/sra-instant/reads/ByExp/sra/SRX/SRX020/SRX020785/SRR048976/SRR048976.sra|ftp://ftp-trace.ncbi.nlm.nih.gov/sra/sra-instant/reads/ByExp/sra/SRX/SRX020/SRX020785/SRR048977/SRR048977.sra	?	Transcriptome-wide identification of RNA-binding protein and microRNA target sites by PAR-CLIP	AGO3	Human	GSE21918	PAR-CLIP	HEK293	4-thiouridine, RNase T1
CLIP13	ftp://ftp-trace.ncbi.nlm.nih.gov/sra/sra-instant/reads/ByExp/sra/SRX/SRX020/SRX020786/SRR048978/SRR048978.sra|ftp://ftp-trace.ncbi.nlm.nih.gov/sra/sra-instant/reads/ByExp/sra/SRX/SRX020/SRX020786/SRR048979/SRR048979.sra	?	Transcriptome-wide identification of RNA-binding protein and microRNA target sites by PAR-CLIP	AGO4	Human	GSE21918	PAR-CLIP	HEK293	4-thiouridine, RNase T1
CLIP14	ftp://ftp-trace.ncbi.nlm.nih.gov/sra/sra-instant/reads/ByExp/sra/SRX/SRX020/SRX020777/SRR048955/SRR048955.sra|ftp://ftp-trace.ncbi.nlm.nih.gov/sra/sra-instant/reads/ByExp/sra/SRX/SRX020/SRX020777/SRR048950/SRR048950.sra|ftp://ftp-trace.ncbi.nlm.nih.gov/sra/sra-instant/reads/ByExp/sra/SRX/SRX020/SRX020777/SRR048951/SRR048951.sra|ftp://ftp-trace.ncbi.nlm.nih.gov/sra/sra-instant/reads/ByExp/sra/SRX/…	?	Transcriptome-wide identification of RNA-binding protein and microRNA target sites by PAR-CLIP	IGF2BP1	Human	GSE21918	PAR-CLIP	HEK293	doxycycline induced, 4-thiouridine, RNase T1
CLIP15	ftp://ftp-trace.ncbi.nlm.nih.gov/sra/sra-instant/reads/ByExp/sra/SRX/SRX020/SRX020779/SRR048961/SRR048961.sra|ftp://ftp-trace.ncbi.nlm.nih.gov/sra/sra-instant/reads/ByExp/sra/SRX/SRX020/SRX020779/SRR048957/SRR048957.sra|ftp://ftp-trace.ncbi.nlm.nih.gov/sra/sra-instant/reads/ByExp/sra/SRX/SRX020/SRX020779/SRR048958/SRR048958.sra|ftp://ftp-trace.ncbi.nlm.nih.gov/sra/sra-instant/reads/ByExp/sra/SRX/…	?	Transcriptome-wide identification of RNA-binding protein and microRNA target sites by PAR-CLIP	IGF2BP2	Human	GSE21918	PAR-CLIP	HEK293	doxycycline induced, 4-thiouridine, RNase T1
CLIP16	ftp://ftp-trace.ncbi.nlm.nih.gov/sra/sra-instant/reads/ByExp/sra/SRX/SRX020/SRX020780/SRR048966/SRR048966.sra|ftp://ftp-trace.ncbi.nlm.nih.gov/sra/sra-instant/reads/ByExp/sra/SRX/SRX020/SRX020780/SRR048962/SRR048962.sra|ftp://ftp-trace.ncbi.nlm.nih.gov/sra/sra-instant/reads/ByExp/sra/SRX/SRX020/SRX020780/SRR048963/SRR048963.sra|ftp://ftp-trace.ncbi.nlm.nih.gov/sra/sra-instant/reads/ByExp/sra/SRX/…	?	Transcriptome-wide identification of RNA-binding protein and microRNA target sites by PAR-CLIP	IGF2BP3	Human	GSE21918	PAR-CLIP	HEK293	doxycycline induced, 4-thiouridine, RNase T1
CLIP17	ftp://ftp-trace.ncbi.nlm.nih.gov/sra/sra-instant/reads/ByExp/sra/SRX/SRX020/SRX020781/SRR048967/SRR048967.sra|ftp://ftp-trace.ncbi.nlm.nih.gov/sra/sra-instant/reads/ByExp/sra/SRX/SRX020/SRX020781/SRR048968/SRR048968.sra	?	Transcriptome-wide identification of RNA-binding protein and microRNA target sites by PAR-CLIP	PUM2	Human	GSE21918	PAR-CLIP	HEK293	4-thiouridine, RNase T1
CLIP18	ftp://ftp-trace.ncbi.nlm.nih.gov/sra/sra-instant/reads/ByExp/sra/SRX/SRX020/SRX020782/SRR048972/SRR048972.sra|ftp://ftp-trace.ncbi.nlm.nih.gov/sra/sra-instant/reads/ByExp/sra/SRX/SRX020/SRX020782/SRR048969/SRR048969.sra|ftp://ftp-trace.ncbi.nlm.nih.gov/sra/sra-instant/reads/ByExp/sra/SRX/SRX020/SRX020782/SRR048970/SRR048970.sra|ftp://ftp-trace.ncbi.nlm.nih.gov/sra/sra-instant/reads/ByExp/sra/SRX/…	?	Transcriptome-wide identification of RNA-binding protein and microRNA target sites by PAR-CLIP	QKI	Human	GSE21918	PAR-CLIP	HEK293	4-thiouridine, RNase T1
CLIP19	ftp://ftp-trace.ncbi.nlm.nih.gov/sra/sra-instant/reads/ByExp/sra/SRX/SRX020/SRX020789/SRR048982/SRR048982.sra|ftp://ftp-trace.ncbi.nlm.nih.gov/sra/sra-instant/reads/ByExp/sra/SRX/SRX020/SRX020789/SRR048983/SRR048983.sra	?	Transcriptome-wide identification of RNA-binding protein and microRNA target sites by PAR-CLIP	TNRC6A	Human	GSE21918	PAR-CLIP	HEK293	doxycycline induced, 4-thiouridine, RNase T1
CLIP20	ftp://ftp-trace.ncbi.nlm.nih.gov/sra/sra-instant/reads/ByExp/sra/SRX/SRX020/SRX020790/SRR048984/SRR048984.sra|ftp://ftp-trace.ncbi.nlm.nih.gov/sra/sra-instant/reads/ByExp/sra/SRX/SRX020/SRX020790/SRR048985/SRR048985.sra	?	Transcriptome-wide identification of RNA-binding protein and microRNA target sites by PAR-CLIP	TNRC6B	Human	GSE21918	PAR-CLIP	HEK293	doxycycline induced, 4-thiouridine, RNase T1
CLIP21	ftp://ftp-trace.ncbi.nlm.nih.gov/sra/sra-instant/reads/ByExp/sra/SRX/SRX020/SRX020791/SRR048987/SRR048987.sra|ftp://ftp-trace.ncbi.nlm.nih.gov/sra/sra-instant/reads/ByExp/sra/SRX/SRX020/SRX020791/SRR048986/SRR048986.sra	?	Transcriptome-wide identification of RNA-binding protein and microRNA target sites by PAR-CLIP	TNRC6C	Human	GSE21918	PAR-CLIP	HEK293	doxycycline induced, 4-thiouridine, RNase T1
CLIP22	ftp://ftp-trace.ncbi.nlm.nih.gov/sra/sra-instant/reads/ByExp/sra/SRX/SRX245/SRX245353/SRR764666/SRR764666.sra	?	Identification of mRNAs bound and regulated by human LIN28 proteins and molecular requirements for RNA recognition	LIN28A	Human	GSE44615	PAR-CLIP	HEK293	4-thiouridine, RNase T1
CLIP23	ftp://ftp-trace.ncbi.nlm.nih.gov/sra/sra-instant/reads/ByExp/sra/SRX/SRX245/SRX245356/SRR764669/SRR764669.sra|ftp://ftp-trace.ncbi.nlm.nih.gov/sra/sra-instant/reads/ByExp/sra/SRX/SRX245/SRX245355/SRR764668/SRR764668.sra|ftp://ftp-trace.ncbi.nlm.nih.gov/sra/sra-instant/reads/ByExp/sra/SRX/SRX245/SRX245354/SRR764667/SRR764667.sra	?	Identification of mRNAs bound and regulated by human LIN28 proteins and molecular requirements for RNA recognition	LIN28B	Human	GSE44615	PAR-CLIP	HEK293	4-thiouridine, RNase T1
CLIP24	ftp://ftp.ddbj.nig.ac.jp/ddbj_database/dra/sralite/ByExp/litesra/SRX/SRX029/SRX029343/SRR070460/SRR070460.sra|ftp://ftp.ddbj.nig.ac.jp/ddbj_database/dra/sralite/ByExp/litesra/SRX/SRX029/SRX029344/SRR070461/SRR070461.sra	?	RNA targets of wild-type and mutant FET family proteins	EWSR1	Human	SRA025082	PAR-CLIP	HEK293	4-thiouridine
CLIP25	ftp://ftp.ddbj.nig.ac.jp/ddbj_database/dra/sralite/ByExp/litesra/SRX/SRX029/SRX029328/SRR070448/SRR070448.sra|ftp://ftp.ddbj.nig.ac.jp/ddbj_database/dra/sralite/ByExp/litesra/SRX/SRX029/SRX029329/SRR070449/SRR070449.sra|ftp://ftp.ddbj.nig.ac.jp/ddbj_database/dra/sralite/ByExp/litesra/SRX/SRX029/SRX029329/SRR070450/SRR070450.sra	?	RNA targets of wild-type and mutant FET family proteins	FUS	Human	SRA025082	PAR-CLIP	HEK293	4-thiouridine
CLIP26	ftp://ftp.ddbj.nig.ac.jp/ddbj_database/dra/sralite/ByExp/litesra/SRX/SRX029/SRX029345/SRR070462/SRR070462.sra|ftp://ftp.ddbj.nig.ac.jp/ddbj_database/dra/sralite/ByExp/litesra/SRX/SRX029/SRX029346/SRR070463/SRR070463.sra	?	RNA targets of wild-type and mutant FET family proteins	TAF15	Human	SRA025082	PAR-CLIP	HEK293	4-thiouridine
CLIP29	ftp://ftp-trace.ncbi.nlm.nih.gov/sra/sra-instant/reads/ByExp/sra/SRX/SRX333/SRX333086/SRR949623/SRR949623.sra|ftp://ftp-trace.ncbi.nlm.nih.gov/sra/sra-instant/reads/ByExp/sra/SRX/SRX333/SRX333083/SRR949620/SRR949620.sra|ftp://ftp-trace.ncbi.nlm.nih.gov/sra/sra-instant/reads/ByExp/sra/SRX/SRX333/SRX333084/SRR949621/SRR949621.sra|ftp://ftp-trace.ncbi.nlm.nih.gov/sra/sra-instant/reads/ByExp/sra/SRX/…	?	PRC2 binds active promoters and contacts nascent RNAs in embryonic stem cells	EZH2	Mouse	GSE49433	PAR-CLIP	Embryonic stem cells	4-thiouridine
CLIP30	ftp://ftp-trace.ncbi.nlm.nih.gov/sra/sra-instant/reads/ByExp/sra/SRX/SRX058/SRX058610/SRR189775/SRR189775.sra|ftp://ftp-trace.ncbi.nlm.nih.gov/sra/sra-instant/reads/ByExp/sra/SRX/SRX058/SRX058611/SRR189776/SRR189776.sra|ftp://ftp-trace.ncbi.nlm.nih.gov/sra/sra-instant/reads/ByExp/sra/SRX/SRX058/SRX058612/SRR189777/SRR189777.sra|ftp://ftp-trace.ncbi.nlm.nih.gov/sra/sra-instant/reads/ByExp/sra/SRX/…	?	A quantitative analysis of CLIP methods for identifying binding sites of RNA-binding proteins	HUR	Human	GSE28865	HITS-CLIP	HEK293	all combined
CLIP31	ftp://ftp-trace.ncbi.nlm.nih.gov/sra/sra-instant/reads/ByExp/sra/SRX/SRX031/SRX031189/SRR072951/SRR072951.sra|ftp://ftp-trace.ncbi.nlm.nih.gov/sra/sra-instant/reads/ByExp/sra/SRX/SRX031/SRX031190/SRR072952/SRR072952.sra|ftp://ftp-trace.ncbi.nlm.nih.gov/sra/sra-instant/reads/ByExp/sra/SRX/SRX031/SRX031191/SRR072953/SRR072953.sra	?	Genome-wide identification of Ago2 binding sites from mouse embryonic stem cells with and without mature microRNAs	AGO2	Mouse	GSE25310	HITS-CLIP	Embryonic stem cells	all WT
CLIP32	ftp://ftp-trace.ncbi.nlm.nih.gov/sra/sra-instant/reads/ByExp/sra/SRX/SRX288/SRX288557/SRR871033/SRR871033.sra|ftp://ftp-trace.ncbi.nlm.nih.gov/sra/sra-instant/reads/ByExp/sra/SRX/SRX288/SRX288550/SRR871026/SRR871026.sra|ftp://ftp-trace.ncbi.nlm.nih.gov/sra/sra-instant/reads/ByExp/sra/SRX/SRX288/SRX288551/SRR871027/SRR871027.sra|ftp://ftp-trace.ncbi.nlm.nih.gov/sra/sra-instant/reads/ByExp/sra/SRX/…	?	Ptbp2 represses adult-specific splicing to regulate the generation of neuronal precursors in the embryonic brain	PTBP2	Mouse	GSE47564	HITS-CLIP	Embryonic cortex	-
CLIP33	ftp://ftp-trace.ncbi.nlm.nih.gov/sra/sra-instant/reads/ByExp/sra/SRX/SRX181/SRX181505/SRR548299/SRR548299.sra	?	Cold-induced RNA-binding proteins regulate circadian gene expression by controlling alternative polyadenylation	CIRBP	Mouse	GSE40468	PAR-CLIP	Embryonic fibroblasts	4-thiouridine
CLIP34	ftp://ftp-trace.ncbi.nlm.nih.gov/sra/sra-instant/reads/ByExp/sra/SRX/SRX181/SRX181506/SRR548300/SRR548300.sra	?	Cold-induced RNA-binding proteins regulate circadian gene expression by controlling alternative polyadenylation	RBM3	Mouse	GSE40468	PAR-CLIP	Embryonic fibroblasts	4-thiouridine
CLIP35	ftp://ftp-trace.ncbi.nlm.nih.gov/sra/sra-instant/reads/ByExp/sra/SRX/SRX157/SRX157655/SRR518495/SRR518495.sra|ftp://ftp-trace.ncbi.nlm.nih.gov/sra/sra-instant/reads/ByExp/sra/SRX/SRX157/SRX157657/SRR518497/SRR518497.sra|ftp://ftp-trace.ncbi.nlm.nih.gov/sra/sra-instant/reads/ByExp/sra/SRX/SRX157/SRX157656/SRR518496/SRR518496.sra|ftp://ftp-trace.ncbi.nlm.nih.gov/sra/sra-instant/reads/ByExp/sra/SRX/…	?	DGCR8 HITS-CLIP reveals novel functions for the Microprocessor	DGCR8	Human	GSE39086	HITS-CLIP	HEK293T	all combined
CLIP36	ftp://ftp-trace.ncbi.nlm.nih.gov/sra/sra-instant/reads/ByExp/sra/SRX/SRX215/SRX215414/SRR645787/SRR645787.sra|ftp://ftp-trace.ncbi.nlm.nih.gov/sra/sra-instant/reads/ByExp/sra/SRX/SRX215/SRX215415/SRR645788/SRR645788.sra	?	FUS regulates genes coding for RNA-binding proteins in neurons by binding to their highly conserved introns	FUS	Mouse	GSE43308	HITS-CLIP	Embryonic neuronal cells	rep1-2
CLIP37	ftp://ftp-trace.ncbi.nlm.nih.gov/sra/sra-instant/reads/ByExp/sra/SRX/SRX215/SRX215411/SRR645784/SRR645784.sra|ftp://ftp-trace.ncbi.nlm.nih.gov/sra/sra-instant/reads/ByExp/sra/SRX/SRX215/SRX215412/SRR645785/SRR645785.sra|ftp://ftp-trace.ncbi.nlm.nih.gov/sra/sra-instant/reads/ByExp/sra/SRX/SRX215/SRX215413/SRR645786/SRR645786.sra	?	FUS regulates genes coding for RNA-binding proteins in neurons by binding to their highly conserved introns	FUS	Human	GSE43308	HITS-CLIP	Brain, temporal cortices	rep1-3
CLIP38	ftp://ftp-trace.ncbi.nlm.nih.gov/sra/sra-instant/reads/ByExp/sra/SRX/SRX245/SRX245749/SRR765756/SRR765756.sra|ftp://ftp-trace.ncbi.nlm.nih.gov/sra/sra-instant/reads/ByExp/sra/SRX/SRX245/SRX245751/SRR765758/SRR765758.sra|ftp://ftp-trace.ncbi.nlm.nih.gov/sra/sra-instant/reads/ByExp/sra/SRX/SRX245/SRX245751/SRR765759/SRR765759.sra	?	Genome-wide analysis reveals SR protein cooperation and competition in regulated splicing	SRSF1	Mouse	GSE44591	HITS-CLIP	Embryonic fibroblasts	no treatment+siControl
CLIP39	ftp://ftp-trace.ncbi.nlm.nih.gov/sra/sra-instant/reads/ByExp/sra/SRX/SRX245/SRX245750/SRR765757/SRR765757.sra	?	Genome-wide analysis reveals SR protein cooperation and competition in regulated splicing	SRSF2	Mouse	GSE44591	HITS-CLIP	Embryonic fibroblasts	-
CLIP40	ftp://ftp-trace.ncbi.nlm.nih.gov/sra/sra-instant/reads/ByExp/sra/SRX/SRX043/SRX043731/SRR107032/SRR107032.sra|ftp://ftp-trace.ncbi.nlm.nih.gov/sra/sra-instant/reads/ByExp/sra/SRX/SRX043/SRX043730/SRR107031/SRR107031.sra	?	Long pre-mRNA depletion and RNA missplicing contribute to neuronal vulnerability from loss of TDP-43	TDP43	Mouse	GSE27201	HITS-CLIP	Brain	Mnase
CLIP41	ftp://ftp-trace.ncbi.nlm.nih.gov/sra/sra-instant/reads/ByExp/sra/SRX/SRX186/SRX186077/SRR567525/SRR567525.sra|ftp://ftp-trace.ncbi.nlm.nih.gov/sra/sra-instant/reads/ByExp/sra/SRX/SRX186/SRX186078/SRR567526/SRR567526.sra	?	CLIP-seq of eIF4AIII reveals transcriptome-wide mapping of the human exon junction complex	EIF4A3	Human	GSE40778	HITS-CLIP	Hela	rep1-2
CLIP42	ftp://ftp-trace.ncbi.nlm.nih.gov/sra/sra-instant/reads/ByStudy/sra/SRP/SRP012/SRP012463/SRR490650/SRR490650.sra	?	Mixture models and wavelet transforms reveal high confidence RNA-protein interaction sites in MOV10 PAR-CLIP data	MOV10	Human	GSE37524	PAR-CLIP	HEK293	4-thiouridine
CLIP43	ftp://ftp-trace.ncbi.nlm.nih.gov/sra/sra-instant/reads/ByExp/sra/SRX/SRX273/SRX273682/SRR837799/SRR837799.sra	?	MicroRNA Target Site Identification by Integrating Sequence and Binding Information	AGO2	Human	GSE46611	PAR-CLIP	LCL-BACD2
CLIP44	ftp://ftp-trace.ncbi.nlm.nih.gov/sra/sra-instant/reads/ByExp/sra/SRX/SRX174/SRX174061/SRR533660/SRR533660.sra	?	Transcriptome-wide regulation of pre-mRNA splicing and mRNA localization by muscleblind proteins	MBNL1	Mouse	GSE39911	HITS-CLIP	Brain (C56BL/6)	-
CLIP45	ftp://ftp-trace.ncbi.nlm.nih.gov/sra/sra-instant/reads/ByExp/sra/SRX/SRX174/SRX174062/SRR533661/SRR533661.sra	?	Transcriptome-wide regulation of pre-mRNA splicing and mRNA localization by muscleblind proteins	MBNL1	Mouse	GSE39911	HITS-CLIP	Brain (129SVJ)	-
CLIP46	ftp://ftp-trace.ncbi.nlm.nih.gov/sra/sra-instant/reads/ByExp/sra/SRX/SRX174/SRX174063/SRR533662/SRR533662.sra	?	Transcriptome-wide regulation of pre-mRNA splicing and mRNA localization by muscleblind proteins	MBNL1	Mouse	GSE39911	HITS-CLIP	Heart (C56BL/6)	-
CLIP47	ftp://ftp-trace.ncbi.nlm.nih.gov/sra/sra-instant/reads/ByExp/sra/SRX/SRX174/SRX174064/SRR533663/SRR533663.sra	?	Transcriptome-wide regulation of pre-mRNA splicing and mRNA localization by muscleblind proteins	MBNL1	Mouse	GSE39911	HITS-CLIP	Muscle (C56BL/6)	-
CLIP48	ftp://ftp-trace.ncbi.nlm.nih.gov/sra/sra-instant/reads/ByExp/sra/SRX/SRX174/SRX174065/SRR533664/SRR533664.sra	?	Transcriptome-wide regulation of pre-mRNA splicing and mRNA localization by muscleblind proteins	MBNL1	Mouse	GSE39911	HITS-CLIP	C2C12 myoblasts	-
CLIP49	ftp://ftp-trace.ncbi.nlm.nih.gov/sra/sra-instant/reads/ByExp/sra/SRX/SRX172/SRX172973/SRR531464/SRR531464.sra|ftp://ftp-trace.ncbi.nlm.nih.gov/sra/sra-instant/reads/ByExp/sra/SRX/SRX172/SRX172973/SRR531463/SRR531463.sra	TCGTATGCCGTCTTCTGCTTG	LIN28 binds messenger RNAs at GGAGA motifs and regulates splicing factor abundance	LIN28A	Human	GSE39872	HITS-CLIP	H9	-
CLIP50	ftp://ftp-trace.ncbi.nlm.nih.gov/sra/sra-instant/reads/ByExp/sra/SRX/SRX172/SRX172974/SRR531465/SRR531465.sra	TCGTATGCCGTCTTCTGCTTG	LIN28 binds messenger RNAs at GGAGA motifs and regulates splicing factor abundance	LIN28A	Human	GSE39872	HITS-CLIP	HEK293	-
CLIP51	ftp://ftp-trace.ncbi.nlm.nih.gov/sra/sra-instant/reads/ByExp/sra/SRX/SRX208/SRX208351/SRR628450/SRR628450.sra|ftp://ftp-trace.ncbi.nlm.nih.gov/sra/sra-instant/reads/ByExp/sra/SRX/SRX208/SRX208351/SRR628447/SRR628447.sra|ftp://ftp-trace.ncbi.nlm.nih.gov/sra/sra-instant/reads/ByExp/sra/SRX/SRX208/SRX208351/SRR628448/SRR628448.sra|ftp://ftp-trace.ncbi.nlm.nih.gov/sra/sra-instant/reads/ByExp/sra/SRX/…	?	Direct conversion of fibroblasts to neurons by reprogramming PTB-regulated microRNA circuits	AGO2	Human	GSE42701	HITS-CLIP	Hela	control shRNA
CLIP52	ftp://ftp-trace.ncbi.nlm.nih.gov/sra/sra-instant/reads/ByExp/sra/SRX/SRX208/SRX208350/SRR628446/SRR628446.sra	?	Direct conversion of fibroblasts to neurons by reprogramming PTB-regulated microRNA circuits	PTBP1	Human	GSE42701	HITS-CLIP	Hela	-
CLIP53	ftp://ftp.sra.ebi.ac.uk/vol1/fastq/ERR196/ERR196176/ERR196176.fastq.gz|ftp://ftp.sra.ebi.ac.uk/vol1/fastq/ERR196/ERR196178/ERR196178.fastq.gz|ftp://ftp.sra.ebi.ac.uk/vol1/fastq/ERR196/ERR196185/ERR196185.fastq.gz|ftp://ftp.sra.ebi.ac.uk/vol1/fastq/ERR196/ERR196187/ERR196187.fastq.gz|ftp://ftp.sra.ebi.ac.uk/vol1/fastq/ERR196/ERR196188/ERR196188.fastq.gz|ftp://ftp.sra.ebi.ac.uk/vol1/fastq/ERR196/ER…	?	Direct competition between hnRNP C and U2AF65 protects the transcriptome from the exonization of Alu elements	HNRNPC	Human	E-MTAB-1371	iCLIP	Hela	untreated
CLIP54	ftp://ftp.sra.ebi.ac.uk/vol1/fastq/ERR196/ERR196183/ERR196183.fastq.gz|ftp://ftp.sra.ebi.ac.uk/vol1/fastq/ERR196/ERR196190/ERR196190.fastq.gz	?	Direct competition between hnRNP C and U2AF65 protects the transcriptome from the exonization of Alu elements	U2AF65	Human	E-MTAB-1371	iCLIP	Hela	control siRNA
CLIP55	ftp://ftp-trace.ncbi.nlm.nih.gov/sra/sra-instant/reads/ByExp/sra/SRX/SRX306/SRX306345/SRR901494/SRR901494.sra|ftp://ftp-trace.ncbi.nlm.nih.gov/sra/sra-instant/reads/ByExp/sra/SRX/SRX306/SRX306346/SRR901495/SRR901495.sra	?	Translation-dependent displacement of UPF1 from coding sequences causes its enrichment in 3' UTRs	UPF1	Human	GSE47976	iCLIP	Hela	rep1-2
CLIP56	ftp://ftp-trace.ncbi.nlm.nih.gov/sra/sra-instant/reads/ByExp/sra/SRX/SRX672/SRX672089/SRR1539122/SRR1539122.sra|ftp://ftp-trace.ncbi.nlm.nih.gov/sra/sra-instant/reads/ByExp/sra/SRX/SRX672/SRX672090/SRR1539123/SRR1539123.sra|ftp://ftp-trace.ncbi.nlm.nih.gov/sra/sra-instant/reads/ByExp/sra/SRX/SRX672/SRX672091/SRR1539124/SRR1539124.sra	?	N6-methyladenosine marks primary microRNAs for processing	METTL3	Human	GSE60212	HITS-CLIP	Hela	rep1-3
CLIP57	ftp://ftp-trace.ncbi.nlm.nih.gov/sra/sra-instant/reads/ByStudy/sra/SRP/SRP023/SRP023351/SRR869677/SRR869677.sra	?	Top3? is an RNA topoisomerase that works with Fragile X syndrome protein to promote synapse formation	TOP3B	Human	GSE47502	HITS-CLIP	Hela
CLIP58	ftp://ftp-trace.ncbi.nlm.nih.gov/sra/sra-instant/reads/ByExp/sra/SRX/SRX309/SRX309719/SRR907699/SRR907699.sra|ftp://ftp-trace.ncbi.nlm.nih.gov/sra/sra-instant/reads/ByExp/sra/SRX/SRX309/SRX309720/SRR907700/SRR907700.sra	?	Regulation of FAS Exon Definition and Apoptosis by the Ewing Sarcoma Protein	EWSR1	Human	GSE48065	HITS-CLIP	Hela	rep1-2
CLIP59	ftp://ftp-trace.ncbi.nlm.nih.gov/sra/sra-instant/reads/ByStudy/sra/SRP/SRP037/SRP037573/SRR1167687/SRR1167687.sra	?	HITS-CLIP analysis of Yb binding sites in Drosophila ovary cell line	Yb	Drosophila	GSE54875	HITS-CLIP	Ovary cell line
CLIP60	ftp://ftp-trace.ncbi.nlm.nih.gov/sra/sra-instant/reads/ByExp/sra/SRX/SRX332/SRX332669/SRR949131/SRR949131.sra|ftp://ftp-trace.ncbi.nlm.nih.gov/sra/sra-instant/reads/ByExp/sra/SRX/SRX332/SRX332668/SRR949130/SRR949130.sra	?	Metastasis-suppressor transcript destabilization through TARBP2 binding of mRNA hairpins	TARBP2	Human	GSE49648	HITS-CLIP	MDA-LM2	rep1-2
CLIP61	ftp://ftp-trace.ncbi.nlm.nih.gov/sra/sra-instant/reads/ByExp/sra/SRX/SRX682/SRX682652/SRR1553149/SRR1553149.sra|ftp://ftp-trace.ncbi.nlm.nih.gov/sra/sra-instant/reads/ByExp/sra/SRX/SRX682/SRX682653/SRR1553150/SRR1553150.sra|ftp://ftp-trace.ncbi.nlm.nih.gov/sra/sra-instant/reads/ByExp/sra/SRX/SRX682/SRX682654/SRR1553151/SRR1553151.sra	?	Loss of MBNL Leads to Disruption of Developmentally Regulated Alternative Polyadenylation in RNA-Mediated Disease	MBNL1	Mouse	GSE60487	HITS-CLIP	Embryonic Fibroblasts	rep1-3
CLIP62	ftp://ftp-trace.ncbi.nlm.nih.gov/sra/sra-instant/reads/ByExp/sra/SRX/SRX682/SRX682655/SRR1553152/SRR1553152.sra|ftp://ftp-trace.ncbi.nlm.nih.gov/sra/sra-instant/reads/ByExp/sra/SRX/SRX682/SRX682656/SRR1553153/SRR1553153.sra|ftp://ftp-trace.ncbi.nlm.nih.gov/sra/sra-instant/reads/ByExp/sra/SRX/SRX682/SRX682657/SRR1553154/SRR1553154.sra	?	Loss of MBNL Leads to Disruption of Developmentally Regulated Alternative Polyadenylation in RNA-Mediated Disease	MBNL2	Mouse	GSE60487	HITS-CLIP	Embryonic Fibroblasts	rep1-3
CLIP63	ftp://ftp-trace.ncbi.nlm.nih.gov/sra/sra-instant/reads/ByExp/sra/SRX/SRX682/SRX682658/SRR1553155/SRR1553155.sra|ftp://ftp-trace.ncbi.nlm.nih.gov/sra/sra-instant/reads/ByExp/sra/SRX/SRX682/SRX682659/SRR1553156/SRR1553156.sra|ftp://ftp-trace.ncbi.nlm.nih.gov/sra/sra-instant/reads/ByExp/sra/SRX/SRX682/SRX682660/SRR1553157/SRR1553157.sra	?	Loss of MBNL Leads to Disruption of Developmentally Regulated Alternative Polyadenylation in RNA-Mediated Disease	MBNL3	Mouse	GSE60487	HITS-CLIP	Embryonic Fibroblasts	rep1-3
CLIP64	ftp://ftp-trace.ncbi.nlm.nih.gov/sra/sra-instant/reads/ByExp/sra/SRX/SRX682/SRX682665/SRR1553162/SRR1553162.sra|ftp://ftp-trace.ncbi.nlm.nih.gov/sra/sra-instant/reads/ByExp/sra/SRX/SRX682/SRX682664/SRR1553161/SRR1553161.sra	?	Loss of MBNL Leads to Disruption of Developmentally Regulated Alternative Polyadenylation in RNA-Mediated Disease	CPSF6	Mouse	GSE60487	HITS-CLIP	Embryonic Fibroblasts	rep1-2
CLIP65	ftp://ftp-trace.ncbi.nlm.nih.gov/sra/sra-instant/reads/ByExp/sra/SRX/SRX726/SRX726507/SRR1604884/SRR1604884.sra|ftp://ftp-trace.ncbi.nlm.nih.gov/sra/sra-instant/reads/ByExp/sra/SRX/SRX726/SRX726506/SRR1604883/SRR1604883.sra	?	Musashi-2 HITS-CLIP sequencing in K562 cells	MSI2	Human	GSE62115	HITS-CLIP	K562	rep1-2
CLIP66	ftp://ftp-trace.ncbi.nlm.nih.gov/sra/sra-instant/reads/ByExp/sra/SRX/SRX218/SRX218956/SRR651722/SRR651722.sra|ftp://ftp-trace.ncbi.nlm.nih.gov/sra/sra-instant/reads/ByExp/sra/SRX/SRX218/SRX218957/SRR651723/SRR651723.sra	TGGAATTCTCGGGTGCCAAGG	Insights into snoRNA biogenesis and processing from PAR-CLIP of snoRNA core proteins and small RNA sequencing	NOP58	Human	GSE43666	PAR-CLIP	HEK293	repA-B
CLIP67	ftp://ftp-trace.ncbi.nlm.nih.gov/sra/sra-instant/reads/ByExp/sra/SRX/SRX218/SRX218958/SRR651724/SRR651724.sra	TGGAATTCTCGGGTGCCAAGG	Insights into snoRNA biogenesis and processing from PAR-CLIP of snoRNA core proteins and small RNA sequencing	NOP56	Human	GSE43666	PAR-CLIP	HEK293
CLIP133	ftp://ftp-trace.ncbi.nlm.nih.gov/sra/sra-instant/reads/ByExp/sra/SRX/SRX218/SRX218959/SRR651725/SRR651725.sra|ftp://ftp-trace.ncbi.nlm.nih.gov/sra/sra-instant/reads/ByExp/sra/SRX/SRX218/SRX218960/SRR651726/SRR651726.sra	TGGAATTCTCGGGTGCCAAGG	Insights into snoRNA biogenesis and processing from PAR-CLIP of snoRNA core proteins and small RNA sequencing	FBL	Human	GSE43666	PAR-CLIP	HEK293	both
CLIP68	ftp://ftp-trace.ncbi.nlm.nih.gov/sra/sra-instant/reads/ByExp/sra/SRX/SRX218/SRX218961/SRR651727/SRR651727.sra	TGGAATTCTCGGGTGCCAAGG	Insights into snoRNA biogenesis and processing from PAR-CLIP of snoRNA core proteins and small RNA sequencing	DKC1	Human	GSE43666	PAR-CLIP	HEK293
CLIP69	ftp://ftp-trace.ncbi.nlm.nih.gov/sra/sra-instant/reads/ByExp/sra/SRX/SRX220/SRX220098/SRR653238/SRR653238.sra|ftp://ftp-trace.ncbi.nlm.nih.gov/sra/sra-instant/reads/ByExp/sra/SRX/SRX220/SRX220097/SRR653237/SRR653237.sra|ftp://ftp-trace.ncbi.nlm.nih.gov/sra/sra-instant/reads/ByExp/sra/SRX/SRX220/SRX220096/SRR653236/SRR653236.sra|ftp://ftp-trace.ncbi.nlm.nih.gov/sra/sra-instant/reads/ByExp/sra/SRX/…	GATCTCGTATGCCGTCTTCTGCTTG	Enrichment of processed pseudogene transcripts in L1-ribonucleoprotein particles	ORF1P	Human	GSE43801	PAR-CLIP	HEK293T	all
CLIP70	ftp://ftp-trace.ncbi.nlm.nih.gov/sra/sra-instant/reads/ByExp/sra/SRX/SRX220/SRX220099/SRR653239/SRR653239.sra	GATCTCGTATGCCGTCTTCTGCTTG	Enrichment of processed pseudogene transcripts in L1-ribonucleoprotein particles	HUR	Human	GSE43801	PAR-CLIP	HEK293T
CLIP71	ftp://ftp-trace.ncbi.nlm.nih.gov/sra/sra-instant/reads/ByExp/sra/SRX/SRX275/SRX275754/SRR847346/SRR847346.sra|ftp://ftp-trace.ncbi.nlm.nih.gov/sra/sra-instant/reads/ByExp/sra/SRX/SRX275/SRX275755/SRR847347/SRR847347.sra|ftp://ftp-trace.ncbi.nlm.nih.gov/sra/sra-instant/reads/ByExp/sra/SRX/SRX275/SRX275760/SRR847352/SRR847352.sra|ftp://ftp-trace.ncbi.nlm.nih.gov/sra/sra-instant/reads/ByExp/sra/SRX/…	?	Identification and Characterization of the Mammalian Nuclear RNA N6-Adenosine Methyltransferase Core Complex	METTL3	Human	GSE46705	PAR-CLIP	Hela	all
CLIP72	ftp://ftp-trace.ncbi.nlm.nih.gov/sra/sra-instant/reads/ByExp/sra/SRX/SRX275/SRX275756/SRR847348/SRR847348.sra|ftp://ftp-trace.ncbi.nlm.nih.gov/sra/sra-instant/reads/ByExp/sra/SRX/SRX275/SRX275757/SRR847349/SRR847349.sra|ftp://ftp-trace.ncbi.nlm.nih.gov/sra/sra-instant/reads/ByExp/sra/SRX/SRX275/SRX275762/SRR847354/SRR847354.sra|ftp://ftp-trace.ncbi.nlm.nih.gov/sra/sra-instant/reads/ByExp/sra/SRX/…	?	Identification and Characterization of the Mammalian Nuclear RNA N6-Adenosine Methyltransferase Core Complex	METTL14	Human	GSE46705	PAR-CLIP	Hela	all
CLIP73	ftp://ftp-trace.ncbi.nlm.nih.gov/sra/sra-instant/reads/ByExp/sra/SRX/SRX275/SRX275765/SRR847357/SRR847357.sra|ftp://ftp-trace.ncbi.nlm.nih.gov/sra/sra-instant/reads/ByExp/sra/SRX/SRX275/SRX275758/SRR847350/SRR847350.sra|ftp://ftp-trace.ncbi.nlm.nih.gov/sra/sra-instant/reads/ByExp/sra/SRX/SRX275/SRX275759/SRR847351/SRR847351.sra|ftp://ftp-trace.ncbi.nlm.nih.gov/sra/sra-instant/reads/ByExp/sra/SRX/…	?	Identification and Characterization of the Mammalian Nuclear RNA N6-Adenosine Methyltransferase Core Complex	WTAP	Human	GSE46705	PAR-CLIP	Hela	all
CLIP74	ftp://ftp-trace.ncbi.nlm.nih.gov/sra/sra-instant/reads/ByExp/sra/SRX/SRX329/SRX329052/SRR944646/SRR944646.sra|ftp://ftp-trace.ncbi.nlm.nih.gov/sra/sra-instant/reads/ByExp/sra/SRX/SRX329/SRX329053/SRR944647/SRR944647.sra|ftp://ftp-trace.ncbi.nlm.nih.gov/sra/sra-instant/reads/ByExp/sra/SRX/SRX329/SRX329054/SRR944648/SRR944648.sra	?	m6A-dependent regulation of messenger RNA stability	YTHDF2	Human	GSE49339	PAR-CLIP	Hela	rep1-3
CLIP75	ftp://ftp-trace.ncbi.nlm.nih.gov/sra/sra-instant/reads/ByExp/sra/SRX/SRX389/SRX389689/SRR1046759/SRR1046759.sra	TCGTATGCCGTCTTCTGCTTG	Global Target mRNA Specification and Regulation by RNA-Binding Protein ZFP36/Tristetraprolin/TTP	ZFP36	Human	GSE53184	PAR-CLIP	HEK293
CLIP76	ftp://ftp-trace.ncbi.nlm.nih.gov/sra/sra-instant/reads/ByExp/sra/SRX/SRX317/SRX317614/SRR925601/SRR925601.sra|ftp://ftp-trace.ncbi.nlm.nih.gov/sra/sra-instant/reads/ByExp/sra/SRX/SRX317/SRX317615/SRR925602/SRR925602.sra	TTGATATAAATAGTGCCCATGGATC	PAR-CLIP for JARID2 in mouse embryonic stem cells	JARID2	Mouse	GSE48517	PAR-CLIP	Embyonic stem cells	no limited Rnase treatment
CLIP77	ftp://ftp-trace.ncbi.nlm.nih.gov/sra/sra-instant/reads/ByExp/sra/SRX/SRX397/SRX397058/SRR1056280/SRR1056280.sra|ftp://ftp-trace.ncbi.nlm.nih.gov/sra/sra-instant/reads/ByExp/sra/SRX/SRX397/SRX397059/SRR1056281/SRR1056281.sra|ftp://ftp-trace.ncbi.nlm.nih.gov/sra/sra-instant/reads/ByExp/sra/SRX/SRX397/SRX397060/SRR1056282/SRR1056282.sra	?	PAR-CLIP-seq reveals RNAs directly interacting with CTCF in human transformed cell line U2OS	CTCF	Human	GSE53554	PAR-CLIP	U2OS	all 3
CLIP78	ftp://ftp-trace.ncbi.nlm.nih.gov/sra/sra-instant/reads/ByExp/sra/SRX/SRX314/SRX314717/SRR921442/SRR921442.sra|ftp://ftp-trace.ncbi.nlm.nih.gov/sra/sra-instant/reads/ByExp/sra/SRX/SRX314/SRX314717/SRR921441/SRR921441.sra	GTTCAGAGTTCTACAGTCCGACGATC|TCTCCCATCGTATGCCGTCTTCTGCTTG	MOV10 is a 5 to 3 RNA Helicase Contributing to UPF1 mRNA Target Degradation by Translocation Along 3 UTRs	MOV10	Human	GSE48245	PAR-CLIP	HEK293	wt
CLIP79	ftp://ftp-trace.ncbi.nlm.nih.gov/sra/sra-instant/reads/ByExp/sra/SRX/SRX314/SRX314720/SRR921448/SRR921448.sra|ftp://ftp-trace.ncbi.nlm.nih.gov/sra/sra-instant/reads/ByExp/sra/SRX/SRX314/SRX314720/SRR921447/SRR921447.sra	GTTCAGAGTTCTACAGTCCGACGATC|TCTCCCATCGTATGCCGTCTTCTGCTTG	MOV10 is a 5 to 3 RNA Helicase Contributing to UPF1 mRNA Target Degradation by Translocation Along 3 UTRs	UPF1	Human	GSE48245	PAR-CLIP	HEK293
CLIP103	ftp://ftp-trace.ncbi.nlm.nih.gov/sra/sra-instant/reads/ByExp/sra/SRX/SRX587/SRX587731/SRR1373361/SRR1373361.sra|ftp://ftp-trace.ncbi.nlm.nih.gov/sra/sra-instant/reads/ByExp/sra/SRX/SRX587/SRX587730/SRR1373360/SRR1373360.sra	?	Structural basis of YTH domain as m6A reader	YTHDC1	Human	GSE58352	PAR-CLIP	Hela
CLIP104	ftp://ftp-trace.ncbi.nlm.nih.gov/sra/sra-instant/reads/ByExp/sra/SRX/SRX693/SRX693392/SRR1566437/SRR1566437.sra	?	Reconstitution of CPSF active in polyadenylation: Recognition of the polyadenylation signal by WDR33	WDR33	Human	GSE61123	PAR-CLIP	HEK293
CLIP105	ftp://ftp-trace.ncbi.nlm.nih.gov/sra/sra-instant/reads/ByExp/sra/SRX/SRX386/SRX386950/SRR1042839/SRR1042839.sra|ftp://ftp-trace.ncbi.nlm.nih.gov/sra/sra-instant/reads/ByExp/sra/SRX/SRX386/SRX386951/SRR1042840/SRR1042840.sra|ftp://ftp-trace.ncbi.nlm.nih.gov/sra/sra-instant/reads/ByExp/sra/SRX/SRX386/SRX386952/SRR1042841/SRR1042841.sra|ftp://ftp-trace.ncbi.nlm.nih.gov/sra/sra-instant/reads/ByExp/sr…	?	Integrative AUF1 PAR-CLIP analysis uncovers AUF1 roles in translation and genome integrity	AUF1	Human	GSE52971	PAR-CLIP	HEK293	all combined
CLIP106	ftp://ftp-trace.ncbi.nlm.nih.gov/sra/sra-instant/reads/ByExp/sra/SRX/SRX702/SRX702849/SRR1577126/SRR1577126.sra	?	293T cells transfected with HIV-1 proviral plasmids	GAG	Human	GSE61508	PAR-CLIP	HEK293T	cells
CLIP107	ftp://ftp-trace.ncbi.nlm.nih.gov/sra/sra-instant/reads/ByExp/sra/SRX/SRX763/SRX763657/SRR1657190/SRR1657190.sra|ftp://ftp-trace.ncbi.nlm.nih.gov/sra/sra-instant/reads/ByExp/sra/SRX/SRX763/SRX763656/SRR1657189/SRR1657189.sra	?	A variety of Dicer substrates in human and C. elegans	TARBP2	Human	GSE63437	PAR-CLIP	HEK293	rep1-2
CLIP108	ftp://ftp-trace.ncbi.nlm.nih.gov/sra/sra-instant/reads/ByExp/sra/SRX/SRX763/SRX763658/SRR1657191/SRR1657191.sra|ftp://ftp-trace.ncbi.nlm.nih.gov/sra/sra-instant/reads/ByExp/sra/SRX/SRX763/SRX763659/SRR1657192/SRR1657192.sra	?	A variety of Dicer substrates in human and C. elegans	PACT	Human	GSE63437	PAR-CLIP	HEK293	rep1-2
CLIP109	ftp://ftp-trace.ncbi.nlm.nih.gov/sra/sra-instant/reads/ByExp/sra/SRX/SRX495/SRX495329/SRR1198834/SRR1198834.sra|ftp://ftp-trace.ncbi.nlm.nih.gov/sra/sra-instant/reads/ByExp/sra/SRX/SRX495/SRX495330/SRR1198835/SRR1198835.sra	?	Widespread N6-methyladenosine-dependent RNA Structural Switches Regulate RNA-Protein Interactions	HNRNPC	Human	GSE56010	PAR-CLIP	HEK293T	PAR-CLIP-Control-rep1-2
CLIP110	ftp://ftp-trace.ncbi.nlm.nih.gov/sra/sra-instant/reads/ByExp/sra/SRX/SRX360/SRX360418/SRR1002953/SRR1002953.sra	?	Overlapping and distinct functions of CstF64 and CstF64? in mammalian mRNA 3? processing	CSTF2T	Human	GSE51156	iCLIP	Hela
CLIP111	ftp://ftp-trace.ncbi.nlm.nih.gov/sra/sra-instant/reads/ByExp/sra/SRX/SRX144/SRX144297/SRR490914/SRR490914.sra|ftp://ftp-trace.ncbi.nlm.nih.gov/sra/sra-instant/reads/ByExp/sra/SRX/SRX144/SRX144295/SRR490912/SRR490912.sra|ftp://ftp-trace.ncbi.nlm.nih.gov/sra/sra-instant/reads/ByExp/sra/SRX/SRX144/SRX144296/SRR490913/SRR490913.sra	?	Individual-nucleotide resolution CLIP and high-throughput sequencing to map hnRNP L-RNA interactions in HeLa cells	HNRNPL	Human	GSE37560	iCLIP	Hela	rep1-3
CLIP112	ftp://ftp-trace.ncbi.nlm.nih.gov/sra/sra-instant/reads/ByExp/sra/SRX/SRX467/SRX467563/SRR1165128/SRR1165128.sra	AGATCGGAAGAGCGGTTCAGCAGGAATGCCGAGACCG	Rbfox2 controls autoregulation in RNA binding protein networks	RBFOX2	Mouse	GSE54794	iCLIP	Embryonic stem cells	tagged
CLIP113	ftp://ftp-trace.ncbi.nlm.nih.gov/sra/sra-instant/reads/ByExp/sra/SRX/SRX651/SRX651014/SRR1513335/SRR1513335.sra|ftp://ftp-trace.ncbi.nlm.nih.gov/sra/sra-instant/reads/ByExp/sra/SRX/SRX651/SRX651015/SRR1513336/SRR1513336.sra|ftp://ftp-trace.ncbi.nlm.nih.gov/sra/sra-instant/reads/ByExp/sra/SRX/SRX651/SRX651016/SRR1513337/SRR1513337.sra	?	Investigation into human Tra2 protein-dependent splicing in MDA-MB-231 cells using iCLIP and RNA-seq	TRA2B	Human	GSE59335	iCLIP	MDA-MB-231
CLIP114	ftp://ftp-trace.ncbi.nlm.nih.gov/sra/sra-instant/reads/ByExp/sra/SRX/SRX532/SRX532484/SRR1269756/SRR1269756.sra|ftp://ftp-trace.ncbi.nlm.nih.gov/sra/sra-instant/reads/ByExp/sra/SRX/SRX532/SRX532485/SRR1269757/SRR1269757.sra|ftp://ftp-trace.ncbi.nlm.nih.gov/sra/sra-instant/reads/ByExp/sra/SRX/SRX532/SRX532486/SRR1269758/SRR1269758.sra|ftp://ftp-trace.ncbi.nlm.nih.gov/sra/sra-instant/reads/ByExp/sr…	?	A global regulatory mechanism for activating an exon network required for neurogenesis	SRRM4	Human	GSE57278	iCLIP	HEK293T	dox inducible
CLIP115	ftp://ftp-trace.ncbi.nlm.nih.gov/sra/sra-instant/reads/ByExp/sra/SRX/SRX532/SRX532487/SRR1269759/SRR1269759.sra|ftp://ftp-trace.ncbi.nlm.nih.gov/sra/sra-instant/reads/ByExp/sra/SRX/SRX685/SRX685774/SRR1556936/SRR1556936.sra|ftp://ftp-trace.ncbi.nlm.nih.gov/sra/sra-instant/reads/ByExp/sra/SRX/SRX685/SRX685773/SRR1556935/SRR1556935.sra	?	A global regulatory mechanism for activating an exon network required for neurogenesis	PTBP1	Human	GSE57278	iCLIP	HEK293T	all
CLIP116	ftp://ftp-trace.ncbi.nlm.nih.gov/sra/sra-instant/reads/ByExp/sra/SRX/SRX532/SRX532488/SRR1269760/SRR1269760.sra|ftp://ftp-trace.ncbi.nlm.nih.gov/sra/sra-instant/reads/ByExp/sra/SRX/SRX532/SRX532489/SRR1269761/SRR1269761.sra	?	A global regulatory mechanism for activating an exon network required for neurogenesis	U2AF65	Mouse	GSE57278	iCLIP	N2A	Ctrl-KD
CLIP134	ftp://ftp-trace.ncbi.nlm.nih.gov/sra/sra-instant/reads/ByExp/sra/SRX/SRX685/SRX685770/SRR1556932/SRR1556932.sra|ftp://ftp-trace.ncbi.nlm.nih.gov/sra/sra-instant/reads/ByExp/sra/SRX/SRX685/SRX685771/SRR1556933/SRR1556933.sra|ftp://ftp-trace.ncbi.nlm.nih.gov/sra/sra-instant/reads/ByExp/sra/SRX/SRX685/SRX685772/SRR1556934/SRR1556934.sra	?	A global regulatory mechanism for activating an exon network required for neurogenesis	SRRM4	Mouse	GSE57278	iCLIP	N2A	rep1-2+iCLIP
CLIP117	ftp://ftp-trace.ncbi.nlm.nih.gov/sra/sra-instant/reads/ByExp/sra/SRX%2FSRX595%2FSRX595699/SRR1390681/SRR1390681.sra|ftp://ftp-trace.ncbi.nlm.nih.gov/sra/sra-instant/reads/ByExp/sra/SRX%2FSRX595%2FSRX595700/SRR1390682/SRR1390682.sra|ftp://ftp-trace.ncbi.nlm.nih.gov/sra/sra-instant/reads/ByExp/sra/SRX%2FSRX595%2FSRX595698/SRR1390680/SRR1390680.sra|ftp://ftp-trace.ncbi.nlm.nih.gov/sra/sra-instant/re…	?	iCLIP mapping of coilin-RNA interactions in HeLa and P19 cells	COIL	Mouse	GSE58448	iCLIP	P19	rep1-5
CLIP118	ftp://ftp-trace.ncbi.nlm.nih.gov/sra/sra-instant/reads/ByExp/sra/SRX/SRX595/SRX595702/SRR1390684/SRR1390684.sra|ftp://ftp-trace.ncbi.nlm.nih.gov/sra/sra-instant/reads/ByExp/sra/SRX/SRX595/SRX595701/SRR1390683/SRR1390683.sra	?	iCLIP mapping of coilin-RNA interactions in HeLa and P19 cells	COIL	Human	GSE58448	iCLIP	Hela	rep1-2
CLIP119	ftp://ftp-trace.ncbi.nlm.nih.gov/sra/sra-instant/reads/ByExp/sra/SRX/SRX699/SRX699613/SRR1573590/SRR1573590.sra	?	Endogenous miRNA and target concentrations determine susceptibility to potential ceRNA competition, based on hierarchical binding affinities (iCLIP)	AGO2	Mouse	GSE61347	iCLIP	Embryonic stem cells	tagged
CLIP120	ftp://ftp-trace.ncbi.nlm.nih.gov/sra/sra-instant/reads/ByExp/sra/SRX/SRX952/SRX952175/SRR1910481/SRR1910481.sra|ftp://ftp-trace.ncbi.nlm.nih.gov/sra/sra-instant/reads/ByExp/sra/SRX/SRX952/SRX952174/SRR1910480/SRR1910480.sra	?	RNA helicase DDX21 coordinates transcription and noncoding RNA processing of the ribosomal pathway	DDX21	Human	GSE56802	iCLIP	HEK293	rep1-2
CLIP121	ftp://ftp-trace.ncbi.nlm.nih.gov/sra/sra-instant/reads/ByExp/sra/SRX/SRX663/SRX663479/SRR1528888/SRR1528888.sra|ftp://ftp-trace.ncbi.nlm.nih.gov/sra/sra-instant/reads/ByExp/sra/SRX/SRX663/SRX663479/SRR1528887/SRR1528887.sra	?	Dissecting non-coding and pathogen RNA-protein interactomes	PCBP2	Human	GSE59840	iCLIP	HUH7	uninfected
CLIP122	ftp://ftp-trace.ncbi.nlm.nih.gov/sra/sra-instant/reads/ByExp/sra/SRX/SRX765/SRX765634/SRR1659969/SRR1659969.sra|ftp://ftp-trace.ncbi.nlm.nih.gov/sra/sra-instant/reads/ByExp/sra/SRX/SRX765/SRX765635/SRR1659971/SRR1659971.sra|ftp://ftp-trace.ncbi.nlm.nih.gov/sra/sra-instant/reads/ByExp/sra/SRX/SRX765/SRX765635/SRR1659970/SRR1659970.sra	TGAGATCGGAAGAGCGGTTCAGC	iCLIP seq reveals distribution of genome-wide SR protein-RNA binding	B52	Drosophila	GSE63262	iCLIP	S2	rep1-2
CLIP123	ftp://ftp-trace.ncbi.nlm.nih.gov/sra/sra-instant/reads/ByExp/sra/SRX/SRX765/SRX765637/SRR1659976/SRR1659976.sra|ftp://ftp-trace.ncbi.nlm.nih.gov/sra/sra-instant/reads/ByExp/sra/SRX/SRX765/SRX765637/SRR1659975/SRR1659975.sra|ftp://ftp-trace.ncbi.nlm.nih.gov/sra/sra-instant/reads/ByExp/sra/SRX/SRX765/SRX765637/SRR1659977/SRR1659977.sra|ftp://ftp-trace.ncbi.nlm.nih.gov/sra/sra-instant/reads/ByExp/sr…	TGAGATCGGAAGAGCGGTTCAGC	iCLIP seq reveals distribution of genome-wide SR protein-RNA binding	RBP1	Drosophila	GSE63262	iCLIP	S2	rep1-2
CLIP124	ftp://ftp-trace.ncbi.nlm.nih.gov/sra/sra-instant/reads/ByExp/sra/SRX/SRX765/SRX765640/SRR1659985/SRR1659985.sra|ftp://ftp-trace.ncbi.nlm.nih.gov/sra/sra-instant/reads/ByExp/sra/SRX/SRX765/SRX765640/SRR1659984/SRR1659984.sra|ftp://ftp-trace.ncbi.nlm.nih.gov/sra/sra-instant/reads/ByExp/sra/SRX/SRX765/SRX765641/SRR1659987/SRR1659987.sra|ftp://ftp-trace.ncbi.nlm.nih.gov/sra/sra-instant/reads/ByExp/sr…	TGAGATCGGAAGAGCGGTTCAGC	iCLIP seq reveals distribution of genome-wide SR protein-RNA binding	RSF1	Drosophila	GSE63262	iCLIP	S2	rep1-2
CLIP125	ftp://ftp-trace.ncbi.nlm.nih.gov/sra/sra-instant/reads/ByExp/sra/SRX/SRX765/SRX765642/SRR1659989/SRR1659989.sra|ftp://ftp-trace.ncbi.nlm.nih.gov/sra/sra-instant/reads/ByExp/sra/SRX/SRX765/SRX765642/SRR1659988/SRR1659988.sra|ftp://ftp-trace.ncbi.nlm.nih.gov/sra/sra-instant/reads/ByExp/sra/SRX/SRX765/SRX765643/SRR1659992/SRR1659992.sra|ftp://ftp-trace.ncbi.nlm.nih.gov/sra/sra-instant/reads/ByExp/sr…	TGAGATCGGAAGAGCGGTTCAGC	iCLIP seq reveals distribution of genome-wide SR protein-RNA binding	SC35	Drosophila	GSE63262	iCLIP	S2	rep1-2
CLIP126	ftp://ftp-trace.ncbi.nlm.nih.gov/sra/sra-instant/reads/ByExp/sra/SRX/SRX765/SRX765644/SRR1659995/SRR1659995.sra|ftp://ftp-trace.ncbi.nlm.nih.gov/sra/sra-instant/reads/ByExp/sra/SRX/SRX765/SRX765644/SRR1659993/SRR1659993.sra|ftp://ftp-trace.ncbi.nlm.nih.gov/sra/sra-instant/reads/ByExp/sra/SRX/SRX765/SRX765644/SRR1659994/SRR1659994.sra|ftp://ftp-trace.ncbi.nlm.nih.gov/sra/sra-instant/reads/ByExp/sr…	TGAGATCGGAAGAGCGGTTCAGC	iCLIP seq reveals distribution of genome-wide SR protein-RNA binding	SF2	Drosophila	GSE63262	iCLIP	S2	rep1-2
CLIP127	ftp://ftp-trace.ncbi.nlm.nih.gov/sra/sra-instant/reads/ByExp/sra/SRX/SRX765/SRX765646/SRR1660000/SRR1660000.sra|ftp://ftp-trace.ncbi.nlm.nih.gov/sra/sra-instant/reads/ByExp/sra/SRX/SRX765/SRX765646/SRR1659999/SRR1659999.sra|ftp://ftp-trace.ncbi.nlm.nih.gov/sra/sra-instant/reads/ByExp/sra/SRX/SRX765/SRX765647/SRR1660002/SRR1660002.sra|ftp://ftp-trace.ncbi.nlm.nih.gov/sra/sra-instant/reads/ByExp/sr…	TGAGATCGGAAGAGCGGTTCAGC	iCLIP seq reveals distribution of genome-wide SR protein-RNA binding	SRP54	Drosophila	GSE63262	iCLIP	S2	rep1-2
CLIP128	ftp://ftp-trace.ncbi.nlm.nih.gov/sra/sra-instant/reads/ByExp/sra/SRX/SRX765/SRX765649/SRR1660004/SRR1660004.sra|ftp://ftp-trace.ncbi.nlm.nih.gov/sra/sra-instant/reads/ByExp/sra/SRX/SRX765/SRX765648/SRR1660003/SRR1660003.sra	TGAGATCGGAAGAGCGGTTCAGC	iCLIP seq reveals distribution of genome-wide SR protein-RNA binding	XL6	Drosophila	GSE63262	iCLIP	S2	rep1-2
CLIP129	ftp://ftp-trace.ncbi.nlm.nih.gov/sra/sra-instant/reads/ByExp/sra/SRX/SRX793/SRX793423/SRR1688578/SRR1688578.sra|ftp://ftp-trace.ncbi.nlm.nih.gov/sra/sra-instant/reads/ByExp/sra/SRX/SRX793/SRX793424/SRR1688579/SRR1688579.sra	?	The human nuclear exosome targeting complex is loaded onto newly synthesized RNA to direct early ribonucleolysis	RBM7	Human	GSE63791	iCLIP	HeLa Kyoto	rep1-2 siRNA luciferase
CLIP130	ftp://ftp-trace.ncbi.nlm.nih.gov/sra/sra-instant/reads/ByExp/sra/SRX/SRX797/SRX797632/SRR1694878/SRR1694878.sra|ftp://ftp-trace.ncbi.nlm.nih.gov/sra/sra-instant/reads/ByExp/sra/SRX/SRX797/SRX797633/SRR1694879/SRR1694879.sra|ftp://ftp-trace.ncbi.nlm.nih.gov/sra/sra-instant/reads/ByExp/sra/SRX/SRX797/SRX797634/SRR1694880/SRR1694880.sra	?	HuR- dependent regulation of mRNA splicing is essential for the B cell antibody response?	HUR	Mouse	GSE63905	iCLIP	Splenic B cells	rep1-3
CLIP131	ftp://ftp-trace.ncbi.nlm.nih.gov/sra/sra-instant/reads/ByExp/sra/SRX/SRX810/SRX810308/SRR1713796/SRR1713796.sra|ftp://ftp-trace.ncbi.nlm.nih.gov/sra/sra-instant/reads/ByExp/sra/SRX/SRX810/SRX810309/SRR1713797/SRR1713797.sra	?	Dynamic landscape of RNA structures in vivo reveals principles of post-transcriptional regulation	HUR	Mouse	GSE64168	iCLIP	Embryonic stem cells	rep1-2
CLIP132	ftp://ftp-trace.ncbi.nlm.nih.gov/sra/sra-instant/reads/ByExp/sra/SRX/SRX769/SRX769964/SRR1665044/SRR1665044.sra|ftp://ftp-trace.ncbi.nlm.nih.gov/sra/sra-instant/reads/ByExp/sra/SRX/SRX769/SRX769963/SRR1665043/SRR1665043.sra	?	ADAR1 is required for differentiation and neural induction by regulating microRNA processing in a catalytically independent manner?	ADAR1	Human	GSE63709	iCLIP	H9	rep1-2 wildtype
CLIP200	ftp://ftp-trace.ncbi.nlm.nih.gov/sra/sra-instant/reads/ByExp/sra/SRX/SRX821/SRX821597/SRR1732275/SRR1732275.sra	?	Exon-intron circular RNAs regulate transcription in the nucleus	POLII	Human	GSE64443	HITS-CLIP	Hela
CLIP201	ftp://ftp-trace.ncbi.nlm.nih.gov/sra/sra-instant/reads/ByExp/sra/SRX/SRX767/SRX767127/SRR1661485/SRR1661485.sra|ftp://ftp-trace.ncbi.nlm.nih.gov/sra/sra-instant/reads/ByExp/sra/SRX/SRX767/SRX767128/SRR1661486/SRR1661486.sra	?	N6-methyladenosine Modulates Messenger RNA Translation Efficiency	YTHDF1	Human	GSE63591	PAR-CLIP	Hela	rep1-2
CLIP202	ftp://ftp-trace.ncbi.nlm.nih.gov/sra/sra-instant/reads/ByExp/sra/SRX/SRX844/SRX844499/SRR1761288/SRR1761288.sra|ftp://ftp-trace.ncbi.nlm.nih.gov/sra/sra-instant/reads/ByExp/sra/SRX/SRX844/SRX844500/SRR1761289/SRR1761289.sra|ftp://ftp-trace.ncbi.nlm.nih.gov/sra/sra-instant/reads/ByExp/sra/SRX/SRX844/SRX844501/SRR1761290/SRR1761290.sra	TGGAATTCTCGGGTGCCAAGG	eIF3 targets cell-proliferation messenger RNAs for translational activation or repression	EIF3A	Human	GSE65004	PAR-CLIP	HEK293T	rep1-3
CLIP203	ftp://ftp-trace.ncbi.nlm.nih.gov/sra/sra-instant/reads/ByExp/sra/SRX/SRX844/SRX844502/SRR1761291/SRR1761291.sra|ftp://ftp-trace.ncbi.nlm.nih.gov/sra/sra-instant/reads/ByExp/sra/SRX/SRX844/SRX844503/SRR1761292/SRR1761292.sra|ftp://ftp-trace.ncbi.nlm.nih.gov/sra/sra-instant/reads/ByExp/sra/SRX/SRX844/SRX844504/SRR1761293/SRR1761293.sra	TGGAATTCTCGGGTGCCAAGG	eIF3 targets cell-proliferation messenger RNAs for translational activation or repression	EIF3B	Human	GSE65004	PAR-CLIP	HEK293T	rep1-3
CLIP204	ftp://ftp-trace.ncbi.nlm.nih.gov/sra/sra-instant/reads/ByExp/sra/SRX/SRX844/SRX844505/SRR1761294/SRR1761294.sra|ftp://ftp-trace.ncbi.nlm.nih.gov/sra/sra-instant/reads/ByExp/sra/SRX/SRX844/SRX844506/SRR1761295/SRR1761295.sra|ftp://ftp-trace.ncbi.nlm.nih.gov/sra/sra-instant/reads/ByExp/sra/SRX/SRX844/SRX844507/SRR1761296/SRR1761296.sra	TGGAATTCTCGGGTGCCAAGG	eIF3 targets cell-proliferation messenger RNAs for translational activation or repression	EIF3D	Human	GSE65004	PAR-CLIP	HEK293T	rep1-3
CLIP205	ftp://ftp-trace.ncbi.nlm.nih.gov/sra/sra-instant/reads/ByExp/sra/SRX/SRX844/SRX844508/SRR1761297/SRR1761297.sra|ftp://ftp-trace.ncbi.nlm.nih.gov/sra/sra-instant/reads/ByExp/sra/SRX/SRX844/SRX844509/SRR1761298/SRR1761298.sra|ftp://ftp-trace.ncbi.nlm.nih.gov/sra/sra-instant/reads/ByExp/sra/SRX/SRX844/SRX844510/SRR1761299/SRR1761299.sra	TGGAATTCTCGGGTGCCAAGG	eIF3 targets cell-proliferation messenger RNAs for translational activation or repression	EIF3G	Human	GSE65004	PAR-CLIP	HEK293T	rep1-3
CLIP206	ftp://ftp-trace.ncbi.nlm.nih.gov/sra/sra-instant/reads/ByExp/sra/SRX/SRX151/SRX151648/SRR504372/SRR504372.sra	?	ALKBH5 is a New Mammalian Nuclear RNA Demethylase that Affects RNA Metabolism	ALKBH5	Mouse	GSE38482	PAR-CLIP	Testis
CLIP207	ftp://ftp-trace.ncbi.nlm.nih.gov/sra/sra-instant/reads/ByExp/sra/SRX/SRX103/SRX1036745/SRR2037406/SRR2037406.sra|ftp://ftp-trace.ncbi.nlm.nih.gov/sra/sra-instant/reads/ByExp/sra/SRX/SRX103/SRX1036745/SRR2037405/SRR2037405.sra	TCTCCATTCGTATGCCGTCT	LARP4B is an AU-rich sequence associated factor that promotes mRNA accumulation and translation	LARP4B	Human	GSE69169	PAR-CLIP	HEK293
CLIP208	ftp://ftp-trace.ncbi.nlm.nih.gov/sra/sra-instant/reads/ByExp/sra/SRX/SRX765/SRX765940/SRR1660327/SRR1660327.sra|ftp://ftp-trace.ncbi.nlm.nih.gov/sra/sra-instant/reads/ByExp/sra/SRX/SRX765/SRX765940/SRR1660326/SRR1660326.sra	?	Intrinsic retroviral reactivation in human preimplantation embryos and pluripotent cells	REC	Human	GSE63570	iCLIP	NCCIT cells
CLIP209	ftp://ftp-trace.ncbi.nlm.nih.gov/sra/sra-instant/reads/ByExp/sra/SRX/SRX751/SRX751573/SRR1640733/SRR1640733.sra|ftp://ftp-trace.ncbi.nlm.nih.gov/sra/sra-instant/reads/ByExp/sra/SRX/SRX751/SRX751574/SRR1640734/SRR1640734.sra|ftp://ftp-trace.ncbi.nlm.nih.gov/sra/sra-instant/reads/ByExp/sra/SRX/SRX751/SRX751575/SRR1640735/SRR1640735.sra|ftp://ftp-trace.ncbi.nlm.nih.gov/sra/sra-instant/reads/ByExp/sr…	?	Drosophila Imp iCLIP identifies an RNA assemblage co-ordinating F-actin formation	Imp	Drosophila	GSE62997	iCLIP	S2	iCLIP+PAR-iCLIP
CLIP210	ftp://ftp-trace.ncbi.nlm.nih.gov/sra/sra-instant/reads/ByExp/sra/SRX/SRX767/SRX767297/SRR1661712/SRR1661712.sra|ftp://ftp-trace.ncbi.nlm.nih.gov/sra/sra-instant/reads/ByExp/sra/SRX/SRX767/SRX767298/SRR1661713/SRR1661713.sra|ftp://ftp-trace.ncbi.nlm.nih.gov/sra/sra-instant/reads/ByExp/sra/SRX/SRX767/SRX767299/SRR1661714/SRR1661714.sra|ftp://ftp-trace.ncbi.nlm.nih.gov/sra/sra-instant/reads/ByExp/sr…	?	Endogenous tRNA-derived fragments suppress breast cancer progression via YBX1 displacement	YBX1	Human	GSE63605	HITS-CLIP	MDA	HITS-CLIP rep1-3+small RNA HITS-CLIP rep1-3
CLIP214	ftp://ftp-trace.ncbi.nlm.nih.gov/sra/sra-instant/reads/ByExp/sra/SRX/SRX551/SRX551558/SRR1297227/SRR1297227.sra|ftp://ftp-trace.ncbi.nlm.nih.gov/sra/sra-instant/reads/ByExp/sra/SRX/SRX551/SRX551559/SRR1297228/SRR1297228.sra	?	Repression of the Central Splicing Regulator RBFox2 Is Functionally Linked to Pressure Overload-Induced Heart Failure	RBFOX2	Mouse	GSE57926	HITS-CLIP	Heart	nuclear+whole cell
CLIP215	ftp://ftp-trace.ncbi.nlm.nih.gov/sra/sra-instant/reads/ByExp/sra/SRX/SRX105/SRX1051751/SRR2054283/SRR2054283.sra|ftp://ftp-trace.ncbi.nlm.nih.gov/sra/sra-instant/reads/ByExp/sra/SRX/SRX105/SRX1051752/SRR2054284/SRR2054284.sra|ftp://ftp-trace.ncbi.nlm.nih.gov/sra/sra-instant/reads/ByExp/sra/SRX/SRX105/SRX1051753/SRR2054285/SRR2054285.sra	?	Somatic Primary piRNA Biogenesis Driven by Cis-Acting RNA Elements and Trans- Acting Yb	Yb	Drosophila	GSE69625	HITS-CLIP	Ovarian Somatic Cells	rep1-2+non deleted
CLIP216	ftp://ftp-trace.ncbi.nlm.nih.gov/sra/sra-instant/reads/ByExp/sra/SRX/SRX247/SRX247957/SRR770270/SRR770270.sra|ftp://ftp-trace.ncbi.nlm.nih.gov/sra/sra-instant/reads/ByExp/sra/SRX/SRX247/SRX247958/SRR770271/SRR770271.sra|ftp://ftp-trace.ncbi.nlm.nih.gov/sra/sra-instant/reads/ByExp/sra/SRX/SRX247/SRX247959/SRR770272/SRR770272.sra|ftp://ftp-trace.ncbi.nlm.nih.gov/sra/sra-instant/reads/ByExp/sra/SRX/…	?	Transposable element dynamics and PIWI regulation impacts lncRNA and gene expression diversity in Drosophila ovarian cell cultures	Piwi	Drosophila	GSE45112	HITS-CLIP	Ovary somatic sheet cells	Lau rep1-3+Siomi
CLIP217	ftp://ftp-trace.ncbi.nlm.nih.gov/sra/sra-instant/reads/ByExp/sra/SRX/SRX719/SRX719233/SRR1596020/SRR1596020.sra|ftp://ftp-trace.ncbi.nlm.nih.gov/sra/sra-instant/reads/ByExp/sra/SRX/SRX719/SRX719234/SRR1596022/SRR1596022.sra|ftp://ftp-trace.ncbi.nlm.nih.gov/sra/sra-instant/reads/ByExp/sra/SRX/SRX719/SRX719234/SRR1596021/SRR1596021.sra|ftp://ftp-trace.ncbi.nlm.nih.gov/sra/sra-instant/reads/ByExp/sr…	CCTGTGGTCGTAGCATCAGCTA	Global identification of target recognition and cleavage by the Microprocessor in human ES cells	DGCR8	Human	GSE61979	HITS-CLIP	Embryonic stem cells
CLIP218	ftp://ftp-trace.ncbi.nlm.nih.gov/sra/sra-instant/reads/ByExp/sra/SRX/SRX719/SRX719246/SRR1596036/SRR1596036.sra|ftp://ftp-trace.ncbi.nlm.nih.gov/sra/sra-instant/reads/ByExp/sra/SRX/SRX719/SRX719246/SRR1596035/SRR1596035.sra|ftp://ftp-trace.ncbi.nlm.nih.gov/sra/sra-instant/reads/ByExp/sra/SRX/SRX719/SRX719247/SRR1596038/SRR1596038.sra|ftp://ftp-trace.ncbi.nlm.nih.gov/sra/sra-instant/reads/ByExp/sr…	CCTGTGGTCGTAGCATCAGCTA	Global identification of target recognition and cleavage by the Microprocessor in human ES cells	DROSHA	Human	GSE61979	HITS-CLIP	Embryonic stem cells
CLIP219	ftp://ftp-trace.ncbi.nlm.nih.gov/sra/sra-instant/reads/ByExp/sra/SRX/SRX707/SRX707606/SRR1582592/SRR1582592.sra	?	Mechanisms for U2AF to define 3 splice sites and regulate alternative splicing in the human genome	U2AF65	Human	GSE61603	HITS-CLIP	Hela
CLIP220	ftp://ftp-trace.ncbi.nlm.nih.gov/sra/sra-instant/reads/ByExp/sra/SRX/SRX717/SRX717359/SRR1593052/SRR1593052.sra|ftp://ftp-trace.ncbi.nlm.nih.gov/sra/sra-instant/reads/ByExp/sra/SRX/SRX717/SRX717359/SRR1593050/SRR1593050.sra|ftp://ftp-trace.ncbi.nlm.nih.gov/sra/sra-instant/reads/ByExp/sra/SRX/SRX717/SRX717359/SRR1593051/SRR1593051.sra	?	Functional Antagonism Between CELF and Mbnl Proteins in Cytoplasm and Nucleus	CELF1	Mouse	GSE61892	HITS-CLIP	C2C12
CLIP221	ftp://ftp-trace.ncbi.nlm.nih.gov/sra/sra-instant/reads/ByExp/sra/SRX/SRX717/SRX717360/SRR1593054/SRR1593054.sra|ftp://ftp-trace.ncbi.nlm.nih.gov/sra/sra-instant/reads/ByExp/sra/SRX/SRX717/SRX717360/SRR1593053/SRR1593053.sra	?	Functional Antagonism Between CELF and Mbnl Proteins in Cytoplasm and Nucleus	CELF1	Mouse	GSE61892	HITS-CLIP	Heart
CLIP222	ftp://ftp-trace.ncbi.nlm.nih.gov/sra/sra-instant/reads/ByExp/sra/SRX/SRX717/SRX717361/SRR1593056/SRR1593056.sra|ftp://ftp-trace.ncbi.nlm.nih.gov/sra/sra-instant/reads/ByExp/sra/SRX/SRX717/SRX717361/SRR1593055/SRR1593055.sra	?	Functional Antagonism Between CELF and Mbnl Proteins in Cytoplasm and Nucleus	CELF1	Mouse	GSE61892	HITS-CLIP	Muscle
CLIP223	ftp://ftp-trace.ncbi.nlm.nih.gov/sra/sra-instant/reads/ByExp/sra/SRX/SRX588/SRX588480/SRR1374808/SRR1374808.sra|ftp://ftp-trace.ncbi.nlm.nih.gov/sra/sra-instant/reads/ByExp/sra/SRX/SRX588/SRX588479/SRR1374807/SRR1374807.sra	?	Loss of the multifunctional RNA-binding protein RBM47 as a source of selectable metastatic traits in breast cancer	RBM47	Human	GSE58380	HITS-CLIP	MDA-MB-231	rep1-2
CLIP224	ftp://ftp-trace.ncbi.nlm.nih.gov/sra/sra-instant/reads/ByExp/sra/SRX/SRX657/SRX657658/SRR1520954/SRR1520954.sra	TCGTATGCCGTCTTCTGCTTG	LARP1 mRNP scaffolds mTORC1 to stimulate translation initiation of an essential class of mRNAs	LARP1	Human	GSE59599	PAR-CLIP	HEK293T	Basal
CLIP225	ftp://ftp-trace.ncbi.nlm.nih.gov/sra/sra-instant/reads/ByExp/sra/SRX/SRX475/SRX475870/SRR1176638/SRR1176638.sra|ftp://ftp-trace.ncbi.nlm.nih.gov/sra/sra-instant/reads/ByExp/sra/SRX/SRX475/SRX475870/SRR1176639/SRR1176639.sra|ftp://ftp-trace.ncbi.nlm.nih.gov/sra/sra-instant/reads/ByExp/sra/SRX/SRX475/SRX475871/SRR1176641/SRR1176641.sra|ftp://ftp-trace.ncbi.nlm.nih.gov/sra/sra-instant/reads/ByExp/sr…	?	A variety of dicer substrates in human and C. elegans	DICER	Human	GSE55324	PAR-CLIP	HEK293
CLIP227	ftp://ftp-trace.ncbi.nlm.nih.gov/sra/sra-instant/reads/ByExp/sra/SRX/SRX309/SRX309725/SRR907705/SRR907705.sra|ftp://ftp-trace.ncbi.nlm.nih.gov/sra/sra-instant/reads/ByExp/sra/SRX/SRX309/SRX309726/SRR907706/SRR907706.sra	?	RBM5, 6, and 10 differentially regulate NUMB alternative splicing to control cancer cell proliferation	RBM6	Human	GSE48066	HITS-CLIP	Hela	rep1-2
CLIP228	ftp://ftp-trace.ncbi.nlm.nih.gov/sra/sra-instant/reads/ByExp/sra/SRX/SRX309/SRX309728/SRR907708/SRR907708.sra|ftp://ftp-trace.ncbi.nlm.nih.gov/sra/sra-instant/reads/ByExp/sra/SRX/SRX309/SRX309729/SRR907709/SRR907709.sra	?	RBM5, 6, and 10 differentially regulate NUMB alternative splicing to control cancer cell proliferation	RBM10	Human	GSE48066	HITS-CLIP	Hela	rep1-2
CLIP230	ftp://ftp-trace.ncbi.nlm.nih.gov/sra/sra-instant/reads/ByExp/sra/SRX/SRX286/SRX286261/SRR867004/SRR867004.sra|ftp://ftp-trace.ncbi.nlm.nih.gov/sra/sra-instant/reads/ByExp/sra/SRX/SRX277/SRX277388/SRR850323/SRR850323.sra|ftp://ftp-trace.ncbi.nlm.nih.gov/sra/sra-instant/reads/ByExp/sra/SRX/SRX286/SRX286260/SRR867003/SRR867003.sra|ftp://ftp-trace.ncbi.nlm.nih.gov/sra/sra-instant/reads/ByExp/sra/SRX/…	?	Transcriptome-wide RNA interaction profiling reveals physical and functional targets of hnRNP L in human T cells	HNRNPL	Human	GSE47604	HITS-CLIP	CD4+ T cells
CLIP231	ftp://ftp-trace.ncbi.nlm.nih.gov/sra/sra-instant/reads/ByExp/sra/SRX/SRX200/SRX200662/SRR606191/SRR606191.sra|ftp://ftp-trace.ncbi.nlm.nih.gov/sra/sra-instant/reads/ByExp/sra/SRX/SRX200/SRX200663/SRR606192/SRR606192.sra|ftp://ftp-trace.ncbi.nlm.nih.gov/sra/sra-instant/reads/ByExp/sra/SRX/SRX200/SRX200664/SRR606193/SRR606193.sra	?	Global analyses of UPF1 binding and function reveal expanded scope of nonsense-mediated mRNA decay	UPF1	Mouse	GSE41785	HITS-CLIP	Embryonic stem cells
CLIP232	ftp://ftp-trace.ncbi.nlm.nih.gov/sra/sra-instant/reads/ByExp/sra/SRX/SRX270/SRX270992/SRR833330/SRR833330.sra|ftp://ftp-trace.ncbi.nlm.nih.gov/sra/sra-instant/reads/ByExp/sra/SRX/SRX270/SRX270993/SRR833331/SRR833331.sra|ftp://ftp-trace.ncbi.nlm.nih.gov/sra/sra-instant/reads/ByExp/sra/SRX/SRX270/SRX270994/SRR833332/SRR833332.sra	?	Progressive impairment of muscle regeneration in muscleblind-like 3 isoform knockout mice	MBNL3	Mouse	GSE46207	HITS-CLIP	C2C12
CLIP233	ftp://ftp-trace.ncbi.nlm.nih.gov/sra/sra-instant/reads/ByExp/sra/SRX/SRX270/SRX270995/SRR833333/SRR833333.sra|ftp://ftp-trace.ncbi.nlm.nih.gov/sra/sra-instant/reads/ByExp/sra/SRX/SRX270/SRX270996/SRR833334/SRR833334.sra|ftp://ftp-trace.ncbi.nlm.nih.gov/sra/sra-instant/reads/ByExp/sra/SRX/SRX270/SRX270997/SRR833335/SRR833335.sra	?	Progressive impairment of muscle regeneration in muscleblind-like 3 isoform knockout mice	MBNL3	Mouse	GSE46207	HITS-CLIP	BL6 wild-type Forelimb
CLIP234	ftp://ftp-trace.ncbi.nlm.nih.gov/sra/sra-instant/reads/ByExp/sra/SRX/SRX026/SRX026628/SRR065540/SRR065540.sra|ftp://ftp-trace.ncbi.nlm.nih.gov/sra/sra-instant/reads/ByExp/sra/SRX/SRX026/SRX026629/SRR065543/SRR065543.sra|ftp://ftp-trace.ncbi.nlm.nih.gov/sra/sra-instant/reads/ByExp/sra/SRX/SRX026/SRX026629/SRR065541/SRR065541.sra|ftp://ftp-trace.ncbi.nlm.nih.gov/sra/sra-instant/reads/ByExp/sra/SRX/…	?	Analysis and design of RNA sequencing experiments for identifying isoform regulation	HNRNPH	Human	GSE23694	HITS-CLIP	HEK293T	rep1-2
CLIP235	ftp://ftp-trace.ncbi.nlm.nih.gov/sra/sra-instant/reads/ByExp/sra/SRX/SRX339/SRX339394/SRR956944/SRR956944.sra	?	ALS-associated FUS mutations result in compromised FUS alternative splicing and autoregulation	FUS	Human	GSE50178	HITS-CLIP	Hela
CLIP237	ftp://ftp-trace.ncbi.nlm.nih.gov/sra/sra-instant/reads/ByExp/sra/SRX/SRX111/SRX111918/SRR390466/SRR390466.sra|ftp://ftp-trace.ncbi.nlm.nih.gov/sra/sra-instant/reads/ByExp/sra/SRX/SRX111/SRX111919/SRR390467/SRR390467.sra	?	Nuclear matrix factor hnRNP U/SAF-A exerts a global control of alternative splicing by regulating U2 snRNP maturation	HNRNPU	Human	GSE34491	HITS-CLIP	Hela	rep1-2
CLIP238	ftp://ftp-trace.ncbi.nlm.nih.gov/sra/sra-instant/reads/ByExp/sra/SRX/SRX115/SRX115500/SRR398195/SRR398195.sra|ftp://ftp-trace.ncbi.nlm.nih.gov/sra/sra-instant/reads/ByExp/sra/SRX/SRX115/SRX115501/SRR398196/SRR398196.sra|ftp://ftp-trace.ncbi.nlm.nih.gov/sra/sra-instant/reads/ByExp/sra/SRX/SRX115/SRX115502/SRR398197/SRR398197.sra|ftp://ftp-trace.ncbi.nlm.nih.gov/sra/sra-instant/reads/ByExp/sra/SRX/…	?	Integrative genome-wide analysis reveals cooperative regulation of alternative splicing by hnRNP proteins	HNRNPA1	Human	GSE34993	HITS-CLIP	HEK293T
CLIP239	ftp://ftp-trace.ncbi.nlm.nih.gov/sra/sra-instant/reads/ByExp/sra/SRX/SRX115/SRX115504/SRR398199/SRR398199.sra	?	Integrative genome-wide analysis reveals cooperative regulation of alternative splicing by hnRNP proteins	HNRNPA2B1	Human	GSE34993	HITS-CLIP	HEK293T
CLIP240	ftp://ftp-trace.ncbi.nlm.nih.gov/sra/sra-instant/reads/ByExp/sra/SRX/SRX115/SRX115505/SRR398200/SRR398200.sra|ftp://ftp-trace.ncbi.nlm.nih.gov/sra/sra-instant/reads/ByExp/sra/SRX/SRX115/SRX115506/SRR398201/SRR398201.sra|ftp://ftp-trace.ncbi.nlm.nih.gov/sra/sra-instant/reads/ByExp/sra/SRX/SRX115/SRX115507/SRR398202/SRR398202.sra|ftp://ftp-trace.ncbi.nlm.nih.gov/sra/sra-instant/reads/ByExp/sra/SRX/…	?	Integrative genome-wide analysis reveals cooperative regulation of alternative splicing by hnRNP proteins	HNRNPF	Human	GSE34993	HITS-CLIP	HEK293T
CLIP241	ftp://ftp-trace.ncbi.nlm.nih.gov/sra/sra-instant/reads/ByExp/sra/SRX/SRX115/SRX115509/SRR398204/SRR398204.sra|ftp://ftp-trace.ncbi.nlm.nih.gov/sra/sra-instant/reads/ByExp/sra/SRX/SRX115/SRX115510/SRR398205/SRR398205.sra	?	Integrative genome-wide analysis reveals cooperative regulation of alternative splicing by hnRNP proteins	HNRNPM	Human	GSE34993	HITS-CLIP	HEK293T
CLIP242	ftp://ftp-trace.ncbi.nlm.nih.gov/sra/sra-instant/reads/ByExp/sra/SRX/SRX115/SRX115511/SRR398206/SRR398206.sra|ftp://ftp-trace.ncbi.nlm.nih.gov/sra/sra-instant/reads/ByExp/sra/SRX/SRX115/SRX115512/SRR398207/SRR398207.sra|ftp://ftp-trace.ncbi.nlm.nih.gov/sra/sra-instant/reads/ByExp/sra/SRX/SRX115/SRX115513/SRR398208/SRR398208.sra|ftp://ftp-trace.ncbi.nlm.nih.gov/sra/sra-instant/reads/ByExp/sra/SRX/…	?	Integrative genome-wide analysis reveals cooperative regulation of alternative splicing by hnRNP proteins	HNRNPU	Human	GSE34993	HITS-CLIP	HEK293T
Control1	ftp://ftp-trace.ncbi.nlm.nih.gov/sra/sra-instant/reads/ByExp/sra/SRX/SRX309/SRX309718/SRR907698/SRR907698.sra	?	Regulation of FAS exon definition and apoptosis by the Ewing sarcoma protein	IgG	Human	GSE48065	HITS-CLIP	Hela
Control2	ftp://ftp-trace.ncbi.nlm.nih.gov/sra/sra-instant/reads/ByExp/sra/SRX/SRX821/SRX821596/SRR1732274/SRR1732274.sra	?	Exon-intron circular RNAs regulate transcription in the nucleus	IgG	Human	GSE64443	HITS-CLIP	Hela
Control3	ftp://ftp-trace.ncbi.nlm.nih.gov/sra/sra-instant/reads/ByExp/sra/SRX/SRX309/SRX309721/SRR907701/SRR907701.sra|ftp://ftp-trace.ncbi.nlm.nih.gov/sra/sra-instant/reads/ByExp/sra/SRX/SRX309/SRX309724/SRR907704/SRR907704.sra|ftp://ftp-trace.ncbi.nlm.nih.gov/sra/sra-instant/reads/ByExp/sra/SRX/SRX309/SRX309727/SRR907707/SRR907707.sra	?	RBM5, 6, and 10 differentially regulate NUMB alternative splicing to control cancer cell proliferation	IgG	Human	GSE48066	HITS-CLIP	Hela	all controls
Control4	ftp://ftp-trace.ncbi.nlm.nih.gov/sra/sra-instant/reads/ByExp/sra/SRX/SRX339/SRX339395/SRR956945/SRR956945.sra	?	ALS-associated FUS mutations result in compromised FUS alternative splicing and autoregulation	IgG	Human	GSE50178	HITS-CLIP	Hela
CLIP300	ftp://ftp-trace.ncbi.nlm.nih.gov/sra/sra-instant/reads/ByExp/sra/SRX/SRX231/SRX2311664/SRR4734792/SRR4734792.sra | ftp://ftp-trace.ncbi.nlm.nih.gov/sra/sra-instant/reads/ByExp/sra/SRX/SRX231/SRX2311665/SRR4734793/SRR4734793.sra	?	DDX54 regulates transcriptome dynamics during DNA damage response	DDX54	Human	GSE89366	PAR-CLIP	MCF-1	wild-type control
CLIP301	ftp://ftp-trace.ncbi.nlm.nih.gov/sra/sra-instant/reads/ByExp/sra/SRX/SRX185/SRX1850523/SRR3675079/SRR3675079.sra	?	N6-methyladenosine in Flaviviridae viral RNA genomes regulates infection	YTHDF1	Human	GSE83438	PAR-CLIP	Huh7	Flag-YTHDF1, infected with HCV
CLIP302	ftp://ftp-trace.ncbi.nlm.nih.gov/sra/sra-instant/reads/ByExp/sra/SRX/SRX185/SRX1850524/SRR3675080/SRR3675080.sra	?	N6-methyladenosine in Flaviviridae viral RNA genomes regulates infection	YTHDF2	Human	GSE83438	PAR-CLIP	Huh7	Flag-YTHDF2, infected with HCV
CLIP303	ftp://ftp-trace.ncbi.nlm.nih.gov/sra/sra-instant/reads/ByExp/sra/SRX/SRX185/SRX1850525/SRR3675081/SRR3675081.sra	?	N6-methyladenosine in Flaviviridae viral RNA genomes regulates infection	YTHDF3	Human	GSE83438	PAR-CLIP	Huh7	Flag-YTHDF3, infected with HCV
CLIP304	ftp://ftp-trace.ncbi.nlm.nih.gov/sra/sra-instant/reads/ByExp/sra/SRX/SRX167/SRX1674963/SRR3322593/SRR3322593.sra|ftp://ftp-trace.ncbi.nlm.nih.gov/sra/sra-instant/reads/ByExp/sra/SRX/SRX167/SRX1674964/SRR3322594/SRR3322594.sra|ftp://ftp-trace.ncbi.nlm.nih.gov/sra/sra-instant/reads/ByExp/sra/SRX/SRX167/SRX1674965/SRR3322595/SRR3322595.sra	?	ALKBH1-Mediated tRNA Demethylation Regulates Translation	ALKBH1	Human	GSE65299	?	HeLa	rep1-3
CLIP305	ftp://ftp-trace.ncbi.nlm.nih.gov/sra/sra-instant/reads/ByExp/sra/SRX/SRX400/SRX400202/SRR1063418/SRR1063418.sra|ftp://ftp-trace.ncbi.nlm.nih.gov/sra/sra-instant/reads/ByExp/sra/SRX/SRX400/SRX400203/SRR1063419/SRR1063419.sra|ftp://ftp-trace.ncbi.nlm.nih.gov/sra/sra-instant/reads/ByExp/sra/SRX/SRX400/SRX400204/SRR1063420/SRR1063420.sra	?	Regulatory consequences of neuronal ELAV-like protein binding to coding and non-coding RNAs in human brain	nELAVL	Human	GSE53699	HITS-CLIP	Advanced Alzheimer's Disease	rep1-3
CLIP306	ftp://ftp-trace.ncbi.nlm.nih.gov/sra/sra-instant/reads/ByExp/sra/SRX/SRX400/SRX400205/SRR1063421/SRR1063421.sra|ftp://ftp-trace.ncbi.nlm.nih.gov/sra/sra-instant/reads/ByExp/sra/SRX/SRX400/SRX400206/SRR1063422/SRR1063422.sra|ftp://ftp-trace.ncbi.nlm.nih.gov/sra/sra-instant/reads/ByExp/sra/SRX/SRX400/SRX400207/SRR1063423/SRR1063423.sra	?	Regulatory consequences of neuronal ELAV-like protein binding to coding and non-coding RNAs in human brain	nELAVL	Human	GSE53699	HITS-CLIP	IMR-32	non-stressed
CLIP307	ftp://ftp-trace.ncbi.nlm.nih.gov/sra/sra-instant/reads/ByExp/sra/SRX/SRX102/SRX1028562/SRR2026294/SRR2026294.sra|ftp://ftp-trace.ncbi.nlm.nih.gov/sra/sra-instant/reads/ByExp/sra/SRX/SRX102/SRX1028563/SRR2026295/SRR2026295.sra|ftp://ftp-trace.ncbi.nlm.nih.gov/sra/sra-instant/reads/ByExp/sra/SRX/SRX102/SRX1028564/SRR2026296/SRR2026296.sra	?	MBNL Sequestration by Toxic RNAs and RNA Misprocessing in the Myotonic Dystrophy Brain	MBNL2	Human	GSE68890	HITS_CLIP	Hippocampus	rep1-3
CLIP308	ftp://ftp-trace.ncbi.nlm.nih.gov/sra/sra-instant/reads/ByExp/sra/SRX/SRX102/SRX1028571/SRR2026303/SRR2026303.sra|ftp://ftp-trace.ncbi.nlm.nih.gov/sra/sra-instant/reads/ByExp/sra/SRX/SRX102/SRX1028572/SRR2026304/SRR2026304.sra|ftp://ftp-trace.ncbi.nlm.nih.gov/sra/sra-instant/reads/ByExp/sra/SRX/SRX102/SRX1028573/SRR2026305/SRR2026305.sra	?	MBNL Sequestration by Toxic RNAs and RNA Misprocessing in the Myotonic Dystrophy Brain	MBNL2	Human	GSE68890	HITS_CLIP	Frontalcortex	rep1-3
CLIP309	ftp://ftp-trace.ncbi.nlm.nih.gov/sra/sra-instant/reads/ByExp/sra/SRX/SRX102/SRX1023995/SRR2016981/SRR2016981.sra	?	RNA-Binding Protein Musashi1 Is a Central Regulator of Adhesion Pathways in Glioblastoma	MSI1	Human	GSE68800	iCLIP	U251
CLIP310	ftp://ftp-trace.ncbi.nlm.nih.gov/sra/sra-instant/reads/ByExp/sra/SRX/SRX102/SRX1023996/SRR2016982/SRR2016982.sra	?	RNA-Binding Protein Musashi1 Is a Central Regulator of Adhesion Pathways in Glioblastoma	MSI2	Human	GSE68800	iCLIP	U251
CLIP311	ftp://ftp-trace.ncbi.nlm.nih.gov/sra/sra-instant/reads/ByExp/sra/SRX/SRX102/SRX1023997/SRR2016983/SRR2016983.sra	?	RNA-Binding Protein Musashi1 Is a Central Regulator of Adhesion Pathways in Glioblastoma	MSI3	Human	GSE68800	iCLIP	U251
CLIP312	ftp://ftp-trace.ncbi.nlm.nih.gov/sra/sra-instant/reads/ByExp/sra/SRX/SRX106/SRX1066866/SRR2071655/SRR2071655.sra|ftp://ftp-trace.ncbi.nlm.nih.gov/sra/sra-instant/reads/ByExp/sra/SRX/SRX106/SRX1066866/SRR2071656/SRR2071656.sra	?	HNRNPA2B1 Is a Mediator of m(6)A-Dependent Nuclear RNA Processing Events	HNRNPA2B1	Human	GSE70061	HITS-CLIP	MDA-MB-231	rep1-2
CLIP313	ftp://ftp-trace.ncbi.nlm.nih.gov/sra/sra-instant/reads/ByExp/sra/SRX/SRX200/SRX2000970/SRR4000655/SRR4000655.sra|ftp://ftp-trace.ncbi.nlm.nih.gov/sra/sra-instant/reads/ByExp/sra/SRX/SRX200/SRX2000971/SRR4000656/SRR4000656.sra|ftp://ftp-trace.ncbi.nlm.nih.gov/sra/sra-instant/reads/ByExp/sra/SRX/SRX200/SRX2000972/SRR4000657/SRR4000657.sra	?	miRBShunter: a pipeline to identify miRNA binding sites from Ago2-CLIP data by de novo motif finding	AGO2	Mouse	GSE85219	HITS-CLIP	P19	rep1-3
CLIP314	ftp://ftp-trace.ncbi.nlm.nih.gov/sra/sra-instant/reads/ByExp/sra/SRX/SRX105/SRX1055393/SRR2059230/SRR2059230.sra	GTGTCAGTCACTTCCAGCGGTCGTATGCCGTCTTCTGCTTG	Cytoplasmic poly(A) binding protein-1 binds to genomically encoded sequences within mammalian mRNAs	PABPC1	Mouse	GSE69755	HITS-CLIP	MEL
CLIP315	ftp://ftp-trace.ncbi.nlm.nih.gov/sra/sra-instant/reads/ByExp/sra/SRX/SRX105/SRX1055394/SRR2059231/SRR2059231.sra	GTGTCAGTCACTTCCAGCGGTCGTATGCCGTCTTCTGCTTG	Cytoplasmic poly(A) binding protein-1 binds to genomically encoded sequences within mammalian mRNAs	PABPC2	Mouse	GSE69755	HITS-CLIP	MEL
CLIP316	ftp://ftp-trace.ncbi.nlm.nih.gov/sra/sra-instant/reads/ByExp/sra/SRX/SRX105/SRX1055395/SRR2059232/SRR2059232.sra	GTGTCAGTCACTTCCAGCGGTCGTATGCCGTCTTCTGCTTG	Cytoplasmic poly(A) binding protein-1 binds to genomically encoded sequences within mammalian mRNAs	PABPC3	Mouse	GSE69755	HITS-CLIP	MEL
