# Supplementary material for: Large-Scale Profiling of RBP-circRNA Interactions from Public CLIP-Seq Datasets
Source: Genes (Basel). 2020 Jan 3;11(1):54. doi: 10.3390/genes11010054 (PMC7016857; doi:10.3390/genes11010054)
Supplement: Supplementary file 1 [file genes-11-00054-s001.zip › genes-657053-suppl/file s2-circRNA_all_Human.csv]

circRNA	parental gene	RBP (# supporting reads)
chr1 100127875 100155428 -	PALMD:antisens	HUR:2
chr1 10032076 10041228 -	NMNAT1:antisens	HUR:3
chr1 100327059 100343384 +	AGL:sens	HUR:2
chr1 10041089 10041228 +	NMNAT1:sens	CSTF2T:2|TRA2B:2
chr1 100733708 100739008 +	RTCA:sens	FMR1:2|IGF2BP3:2
chr1 100740380 100742872 +	RTCA:sens	SRRM4:2
chr1 101460666 101491022 -	DPH5:sens	HUR:3
chr1 10155519 10165802 +	UBE4B:sens	HNRNPC:2
chr1 10195046 10197263 +	UBE4B:sens	C22ORF28:2
chr1 10292308 10357304 +	KIF1B:sens	YBX1:3
chr1 10335486 10342591 -	KIF1B:antisens	HUR:2
chr1 10335486 10352180 -	KIF1B:antisens	HUR:4
chr1 10335486 10380194 -	KIF1B:antisens	HUR:10|PTBP1:7
chr1 10335486 10380194 +	KIF1B:sens	EIF4A3:2|TRA2B:6|YBX1:3
chr1 10335486 10384953 -	KIF1B:antisens	HUR:6
chr1 10428525 10431320 +	KIF1B:sens	HNRNPC:2
chr1 108873793 108881312 -		ORF1P:2|PTBP1:3
chr1 109238324 109238392 +	PRPF38B:sens	LIN28A:2
chr1 109479801 109479932 +	CLCC1:antisens	HUR:4
chr1 109512838 109547337 +	WDR47:antisens	ZC3H7B:2
chr1 109756515 109756750 +	SARS:sens	SRRM4:2
chr1 109777832 109779170 +	SARS:sens	HNRNPC:2
chr1 109812555 109815649 -	CELSR2:antisens	AGO2:2
chr1 110203787 110233186 +		EIF4A3:3|MBNL2:2|PTBP1:2|YBX1:6
chr1 110943877 110950546 -		HNRNPH:2|MSI2:2|SRRM4:2
chr1 11137387 11137708 -	EXOSC10:sens	YBX1:2
chr1 11188511 11193254 -	MTOR:sens	SRRM4:2
chr1 11194408 11259460 +	MTOR:antisens	HUR:3
chr1 113098490 113159517 +	ST7L:antisens	HNRNPC:2|PTBP1:2|RBM47:2
chr1 113124614 113143470 +	ST7L:antisens	HUR:3
chr1 113246266 113249678 -	RHOC:sens	LIN28A:2|MOV10:2
chr1 113471714 113471974 +	SLC16A1:antisens	HUR:3
chr1 113635828 113650379 -	LRIG2:antisens	PTBP1:2
chr1 113638496 113643110 +	LRIG2:sens	EIF4A3:7|TRA2B:2
chr1 114269040 114281421 +	PHTF1:antisens	HUR:2
chr1 114309721 114320430 -	RSBN1:sens	HNRNPC:2|SRRM4:2
chr1 115005726 115007010 -	TRIM33:sens	MOV10:2
chr1 115266504 115280693 +	CSDE1:antisens	HUR:2|ORF1P:2
chr1 1158624 1159348 -	SDF4:sens	EIF4A3:9|MSI2:3
chr1 116931260 116944277 +	ATP1A1:sens	PTBP1:3
chr1 117491814 117492194 +	PTGFRN:sens	HUR:2
chr1 117944808 117945063 -	MAN1A2:antisens	HUR:4
chr1 117944808 117948267 +	MAN1A2:sens	EIF4A3:2|HNRNPL:2|IGF2BP2:2|MOV10:8|MSI2:2|POLII:2|YTHDC1:2
chr1 117944808 117957453 +	MAN1A2:sens	CTCF:2|POLII:2|YBX1:4
chr1 117944808 117963271 -	MAN1A2:antisens	HUR:2
chr1 117944808 117963271 +	MAN1A2:sens	CTCF:9|DDX54:10|EIF4A3:6|HNRNPA2B1:2|HNRNPH:2|HUR:3|MBNL2:5|MOV10:14|MSI2:9|POLII:9|YBX1:7
chr1 117944808 117984947 +	MAN1A2:sens	HNRNPC:2|HNRNPH:8|MOV10:6|MSI2:5|POLII:2|YBX1:2|YTHDC1:3
chr1 117944808 118009049 +	MAN1A2:sens	MOV10:2
chr1 117984853 118045592 +	MAN1A2:sens	MOV10:2|RBM47:2
chr1 118035769 118045592 +	MAN1A2:sens	ORF1P:2
chr1 118413069 118461358 -	GDAP2:sens	UPF1:2
chr1 1192372 1192690 -	UBE2J2:sens	MOV10:2
chr1 12030727 12033054 -	PLOD1:antisens	HNRNPU:3
chr1 120506197 120510855 -	NOTCH2:sens	YBX1:5
chr1 12061826 12062160 -	MFN2:antisens	MOV10:2
chr1 12313779 12322137 +	VPS13D:sens	U2AF65:3
chr1 12335882 12338095 +	VPS13D:sens	MOV10:2
chr1 12359259 12364785 -	VPS13D:antisens	PTBP1:3
chr1 12359259 12364785 +	VPS13D:sens	HUR:2
chr1 1421490 1458947 +		EIF4A3:2|HNRNPC:3|MSI2:3|POLII:7|REC:2|SRRM4:10|UPF1:2|YBX1:13
chr1 1423243 1459777 +		DDX54:2|FBL:2|FMR1:4|HUR:14|MSI2:3|NOP56:2|ORF1P:2|REC:2|SRRM4:7|TRA2B:2|UPF1:4|YBX1:43|YTHDC1:4|YTHDF1:5|YTHDF2:5
chr1 1430865 1464711 +		DDX21:2|HNRNPC:2|MOV10:3|MSI2:6|REC:5|SRRM4:6|YBX1:3
chr1 144009867 144014093 +		TRA2B:2
chr1 144921835 144922638 -	PDE4DIP:sens|LOC100996724:sens|NBPF20:antisens|NBPF9:antisens	MOV10:3
chr1 145112373 145116922 +	NBPF20:sens|NBPF9:sens|SEC22B:sens	HUR:5|ORF1P:3
chr1 145227041 145248894 +	NBPF20:sens|NBPF9:sens|NOTCH2NL:sens
chr1 145290429 145304652 +	NBPF20:sens|NBPF9:sens|NBPF25P:sens	DDX54:2
chr1 145309900 145336332 +	NBPF20:sens|NBPF10:sens|NBPF9:sens|NBPF25P:sens	FMR1:3|SRRM4:2|TRA2B:2|YBX1:2
chr1 145314904 145323705 -	NBPF20:antisens|NBPF10:antisens|NBPF9:antisens|NBPF25P:antisens	MOV10:4
chr1 145314904 145323705 +	NBPF20:sens|NBPF10:sens|NBPF9:sens|NBPF25P:sens	AGO2:3|ALKBH1:3|CTCF:15|FMR1:5|HNRNPA1:6|HNRNPA2B1:33|HNRNPC:10|HNRNPF:2|HNRNPU:3|HUR:6|IGF2BP3:2|LIN28A:8|METTL3:8|MOV10:28|MSI2:8|NOP58:2|PCBP2:3|POLII:38|PTBP1:24|RBM47:27|REC:17|SRRM4:18|TOP3B:8|U2AF65:13|WDR33:4|YTHDC1:12|YTHDF1:12|YTHDF2:7
chr1 145317406 145335561 +	NBPF20:sens|NBPF10:sens|NBPF9:sens|NBPF25P:sens	DDX21:5|DDX54:8|EIF4A3:15|POLII:5|TRA2B:15|YBX1:3
chr1 145326846 145337101 +	NBPF20:sens|NBPF10:sens|NBPF9:sens|NBPF25P:sens	LARP4B:2|SRRM4:4|YBX1:6|YTHDF1:2
chr1 145327493 145367822 -	NBPF20:antisens|NBPF10:antisens|NBPF9:antisens|NBPF25P:antisens	MOV10:3
chr1 145327493 145367822 +	NBPF20:sens|NBPF10:sens|NBPF9:sens|NBPF25P:sens	AGO2:5|CTCF:8|DICER:3|FBL:4|FMR1:4|HNRNPA1:9|HNRNPA2B1:24|HNRNPC:3|HNRNPF:8|HNRNPH:2|HNRNPU:14|HUR:4|LIN28A:3|MBNL2:9|METTL3:9|MOV10:12|MSI2:4|NOP56:4|QKI:2|RBM47:24|REC:4|U2AF65:14|WDR33:7|YTHDF1:2|YTHDF2:3
chr1 145355187 145359187 +	NBPF20:sens|NBPF10:sens|NBPF9:sens|NBPF25P:sens	AGO2:3|CTCF:5|DDX21:16|HNRNPA2B1:3|HNRNPC:3|MSI2:4|POLII:40|PTBP1:2|RBM7:2|REC:3|SRRM4:3|TARBP2:3|TOP3B:2|YBX1:11
chr1 145359015 145359187 +	NBPF20:sens|NBPF10:sens|NBPF9:sens|NBPF25P:sens	FMR1:4
chr1 145439593 145442628 -	NBPF20:antisens|NBPF10:antisens|TXNIP:antisens	HUR:2
chr1 145441365 145441533 +	NBPF20:sens|NBPF10:sens|TXNIP:sens	UPF1:3
chr1 145580188 145581564 +	NBPF20:sens|NBPF10:sens|PIAS3:sens	MOV10:2
chr1 145601530 145601852 +	NBPF20:sens|NBPF10:sens|POLR3C:antisens	SRRM4:2
chr1 1458124 1459777 -	ATAD3A:antisens	HUR:3
chr1 146405854 146446237 +	NBPF20:sens|NBPF10:sens|NBPF25P:sens|NBPF12:sens	DDX54:2|EIF4A3:2|NOP58:2
chr1 146727468 146731572 +	CHD1L:sens	EIF4A3:2|MOV10:2
chr1 146744043 146766199 +	CHD1L:sens	MOV10:2
chr1 146747017 146757164 +	CHD1L:sens	LIN28A:2|MOV10:4
chr1 149239868 149255307 +		YTHDC1:2
chr1 150469286 150477209 +	TARS2:sens	SRRM4:4
chr1 150621144 150634404 -	GOLPH3L:sens	MOV10:2
chr1 150795670 150799093 -	ARNT:sens	SRRM4:3
chr1 150919362 150922001 +	SETDB1:sens	SRRM4:2
chr1 151070328 151089992 +	GABPB2:sens	EIF4A3:5
chr1 151206673 151215043 +	PIP5K1A:sens	SRRM4:2
chr1 151373240 151374412 +		MSI1:2|SRRM4:2|UPF1:2
chr1 151534194 151546874 +	TUFT1:sens	UPF1:2
chr1 151630711 151665959 -	SNX27:antisens	HUR:2
chr1 153609048 153611374 +	CHTOP:sens	EIF4A3:2
chr1 153634514 153635752 -	ILF2:sens	IGF2BP1:2|PCBP2:2
chr1 154221715 154221913 +	UBAP2L:sens	HNRNPC:2|PTBP1:3
chr1 154234068 154234173 +	UBAP2L:sens	HNRNPU:2
chr1 154294409 154295595 +	AQP10:sens	PTBP1:2
chr1 154569281 154569743 -	ADAR:sens	AGO2:2|LIN28A:2|MOV10:3
chr1 154998778 154999191 +	DCST2:antisens	FBL:2|NOP56:2
chr1 155026386 155031263 +	ADAM15:sens|DCST1-AS1:antisens	EIF3A:5
chr1 155170688 155170795 -	THBS3:sens	EIF4A3:2
chr1 155182176 155202636 +		HNRNPC:2|IGF2BP2:3|PCBP2:2|SRRM4:2
chr1 155184845 155205102 -		ORF1P:3|PTBP1:3|U2AF65:2|UPF1:3|YBX1:28
chr1 155185354 155205635 -		IGF2BP1:3|IGF2BP3:2|ORF1P:2|YBX1:6
chr1 155186175 155206260 -		EIF4A3:12|HNRNPC:2|LIN28A:3|ORF1P:2|PTBP1:7|SRRM4:2|UPF1:4|YBX1:10
chr1 155197173 155210971 -		PTBP1:6|YBX1:2|YTHDF2:2
chr1 155227076 155230241 -	SCAMP3:sens	SRRM4:2
chr1 155234012 155236686 -	CLK2:sens	SRRM4:2
chr1 155235651 155236686 -	CLK2:sens	YBX1:2
chr1 155236520 155239507 +	CLK2:antisens	HNRNPU:2
chr1 155307380 155309159 -	ASH1L:sens	AGO2:2
chr1 155327107 155327540 -	ASH1L:sens	FMR1:2
chr1 155408118 155408859 -	ASH1L:sens	FMR1:4|MOV10:3|SRRM4:2
chr1 155408118 155429689 -	ASH1L:sens	MOV10:2
chr1 155642351 155649303 -	YY1AP1:sens	LIN28B:2
chr1 155646339 155649303 -	YY1AP1:sens	EIF4A3:3|MSI2:2|POLII:2
chr1 155646339 155746272 -		CSTF2T:2|EIF4A3:7|LIN28A:2|PTBP1:2|SRRM4:3|TRA2B:4
chr1 155679564 155686919 +	DAP3:sens	YBX1:2
chr1 155695173 155701206 -	DAP3:antisens	HUR:2
chr1 155734791 155736500 +	GON4L:antisens	HUR:2
chr1 155774740 155784240 -	GON4L:sens	EIF4A3:2
chr1 155774740 155823597 +	GON4L:antisens	HNRNPL:2
chr1 155823067 155823597 -	GON4L:sens	YTHDC1:2
chr1 155938947 155939091 +	ARHGEF2:antisens	REC:2
chr1 156243152 156244477 -	SMG5:sens	YBX1:2
chr1 156290630 156290816 -	CCT3:sens	PTBP1:2
chr1 156303338 156305679 -	CCT3:sens	MOV10:2
chr1 156354318 156355011 -	RHBG:antisens	EIF3B:3
chr1 156517865 156518279 -	IQGAP3:sens	PTBP1:2
chr1 156912482 156939835 +	ARHGEF11:antisens	MOV10:3
chr1 1572770 1635783 -	CDK11B:sens	EIF4A3:9|MOV10:2|MSI2:2|TRA2B:4|YBX1:8
chr1 1573124 1636094 -	CDK11B:sens	EIF4A3:12|MOV10:4|MSI2:2|POLII:4|SRRM4:5|YBX1:12|YTHDC1:2
chr1 1573124 1636094 +	CDK11B:antisens	MOV10:2
chr1 1586823 1650894 -	CDK11B:sens	CTCF:9|DDX21:2|DDX54:4|FBL:8|HUR:14|IGF2BP3:3|MOV10:2|MSI2:4|NOP56:7|NOP58:13|POLII:40|SRRM4:7|WDR33:2|YBX1:7|YTHDC1:3
chr1 1586823 1650894 +	CDK11B:antisens	MOV10:2
chr1 158986323 159002481 -	IFI16:antisens	HUR:8|nELAVL:2
chr1 15959934 15960060 -	DDI2:antisens	HUR:2
chr1 15964802 15983174 +	DDI2:sens	HNRNPC:2
chr1 1601103 1666274 -		EIF4A3:5|MSI2:3|PTBP1:4|SRRM4:3|U2AF65:8|YBX1:2
chr1 160182900 160183055 +	PEA15:sens	EIF4A3:2|YTHDC1:2
chr1 160206925 160210160 -	DCAF8:sens	YBX1:2
chr1 160264574 160265609 -	COPA:sens	EIF4A3:2
chr1 160276144 160282957 -	COPA:sens	FXR2:2
chr1 16044388 16056424 +	PLEKHM2:sens	HUR:2
chr1 16091459 16101291 +	FBLIM1:sens	LIN28B:2
chr1 161071838 161072165 -	PFDN2:sens	AGO2:2|PCBP2:2|POLII:2
chr1 161169105 161182270 +	NDUFS2:sens	PTBP1:2
chr1 161197674 161197779 +	TOMM40L:sens	SRRM4:2
chr1 161721656 161723051 +	DUSP12:sens	HNRNPC:2|RBM47:2
chr1 16242623 16248844 -	SPEN:antisens	HUR:2
chr1 162546567 162570693 +		MOV10:2
chr1 16458873 16460410 -	EPHA2:sens	YBX1:2
chr1 164595166 164598478 -	PBX1:antisens	HUR:8
chr1 164595166 164598478 +	PBX1:sens	ORF1P:2
chr1 164776779 164790863 +	PBX1:sens	UPF1:2
chr1 165697050 165697303 -	TMCO1:sens	LIN28A:2
chr1 165859441 165860559 +	UCK2:sens	HNRNPU:4
chr1 1670361 1671143 -	SLC35E2:sens	MOV10:4
chr1 1670361 1671143 +	SLC35E2:antisens	DDX21:9|EIF3B:8|EIF3G:8|EIF4A3:2|FBL:3|HNRNPU:2|HUR:3|LARP4B:2|LIN28A:6|LIN28B:8|METTL14:3|METTL3:10|MOV10:7|NOP56:2|NOP58:3|TARBP2:6|UPF1:3|WTAP:2|YBX1:2|YTHDF1:2|YTHDF3:2
chr1 167510251 167515522 +	CREG1:antisens	HUR:2
chr1 16770127 16782388 +	NECAP2:sens	SRRM4:2
chr1 167992226 168014465 +	DCAF6:sens	HNRNPU:2
chr1 168065746 168074132 -	GPR161:sens	YTHDF1:2|YTHDF2:2
chr1 16891403 16899688 +	NBPF1:antisens	HNRNPL:2
chr1 16893674 16893846 -	NBPF1:sens	HNRNPC:2
chr1 16901652 16903914 -	NBPF1:sens	YBX1:2
chr1 16903812 16907987 -	NBPF1:sens	EIF4A3:4|HUR:2|UPF1:2
chr1 16909039 16909253 -	NBPF1:sens	MOV10:2
chr1 169770024 169775229 -	C1orf112:antisens	HUR:2|ORF1P:2
chr1 169890470 170024577 +	KIFAP3:antisens	HUR:7
chr1 169947226 170001116 -	KIFAP3:sens	MOV10:3
chr1 169993559 170024577 +	KIFAP3:antisens	HUR:3
chr1 170195562 170196199 -		HUR:2
chr1 171483675 171491398 -	PRRC2C:antisens	HUR:2
chr1 171483675 171491398 +	PRRC2C:sens	GAG:3
chr1 171486730 171486953 +	PRRC2C:sens	IGF2BP1:2|SRRM4:4
chr1 171493960 171496983 +	PRRC2C:sens	CTCF:2
chr1 171493960 171502100 +	PRRC2C:sens	CTCF:2
chr1 171496930 171544267 +	PRRC2C:sens	AGO2:2|ALKBH1:2|IGF2BP1:2|MSI2:2|NOP58:2|PTBP1:4|UPF1:2
chr1 171540459 171548605 +	PRRC2C:sens	SRRM4:2
chr1 1718761 1722035 -	GNB1:sens	HUR:2
chr1 1720492 1722035 -	GNB1:sens	EIF3G:2
chr1 172222713 172277979 -	DNM3:antisens	U2AF65:2
chr1 17303604 17307173 -	MFAP2:sens	DICER:3|IGF2BP1:3|ORF1P:2|WTAP:5
chr1 17303604 17307173 +	MFAP2:antisens	SRRM4:2
chr1 17312453 17322795 -	ATP13A2:sens	PTBP1:3|REC:2|YBX1:3
chr1 1735858 1749314 +	GNB1:antisens	HNRNPU:2
chr1 1735858 1756938 -	GNB1:sens	YTHDC1:2
chr1 173720903 173726298 +	KLHL20:sens	U2AF65:2
chr1 1737914 1737977 +	GNB1:antisens	DICER:2
chr1 1737914 1770677 -	GNB1:sens	ORF1P:2
chr1 173834609 173836181 -	GAS5:sens	MOV10:2|ORF1P:2
chr1 173915614 173947758 +	RC3H1:antisens	ALKBH5:2|C22ORF28:2|CAPRIN1:4|DGCR8:3|DICER:5|EIF3A:5|EIF3B:4|EIF3D:5|EIF3G:9|FMR1:2|IGF2BP2:2|LARP4B:2|LIN28A:3|LIN28B:2|MOV10:2|WTAP:2
chr1 174200283 174274265 -	RABGAP1L:antisens	HNRNPU:3
chr1 174244971 174274265 -	RABGAP1L:antisens	LIN28B:2|U2AF65:3
chr1 174846530 174846743 -	RABGAP1L:antisens	ORF1P:2
chr1 175956079 175958615 -	RFWD2:sens	HNRNPU:2
chr1 176153769 176176370 -	RFWD2:sens	REC:2
chr1 176983927 177001985 -	ASTN1:sens	C17ORF85:2|C22ORF28:2|CAPRIN1:3|DDX54:2|DICER:5|EIF3B:2|LARP4B:2|LIN28B:2|MOV10:2|ORF1P:4|TARBP2:2|UPF1:3
chr1 17738618 17749332 -	RCC2:sens	EWSR1:2|LIN28A:2
chr1 177916960 177940602 -		DKC1:3
chr1 179033440 179045702 -	FAM20B:antisens	HUR:4
chr1 179081444 179089409 -	ABL2:sens	CTCF:2|PTBP1:2|YBX1:2
chr1 179087722 179089409 -	ABL2:sens	YBX1:3
chr1 179316735 179318077 +	SOAT1:sens	YTHDC1:4
chr1 179460673 179462086 -	AXDND1:antisens	HUR:3|IGF2BP3:2|ORF1P:2
chr1 179853827 179870523 +	TOR1AIP1:sens	SRRM4:2
chr1 179961197 180031501 -	CEP350:antisens	HUR:2
chr1 179965688 179966310 -	CEP350:antisens	nELAVL:2
chr1 179972309 180006224 +	CEP350:sens	POLII:2|PTBP1:2
chr1 179981064 179985105 -	CEP350:antisens	EIF3A:2
chr1 179989084 179990144 -	CEP350:antisens	HUR:3
chr1 180010273 180017840 +	CEP350:sens	YBX1:2
chr1 180366651 180399397 +	ACBD6:antisens	PTBP1:2
chr1 180775610 180780624 +	XPR1:sens	MBNL2:2
chr1 180953813 180962561 -	STX6:sens	ORF1P:2
chr1 182282625 182286677 -		MSI2:2
chr1 183599596 183599709 -	ARPC5:sens	UPF1:4
chr1 183873984 183897666 -	RGL1:antisens	HUR:4
chr1 184559873 184567595 -	C1orf21:antisens	HUR:3
chr1 185114571 185119624 -	TRMT1L:sens	HNRNPA2B1:2
chr1 185143504 185173995 -	SWT1:antisens	HUR:2
chr1 185268842 185269262 -	IVNS1ABP:sens	HNRNPU:2
chr1 186022084 186056462 -	HMCN1:antisens	HNRNPC:2|HUR:2|MOV10:2
chr1 186292818 186310521 -	TPR:sens	EIF4A3:2|MOV10:2
chr1 186324767 186332577 -	TPR:sens	FMR1:2|SRRM4:2
chr1 186359843 186367573 -	C1orf27:antisens	RBM6:2
chr1 187238528 187298192 -	LINC01036:antisens	HUR:2
chr1 193051316 193055115 +	TROVE2:sens	PTBP1:2
chr1 193065778 193070334 +	GLRX2:antisens	HUR:10
chr1 193094242 193121574 +	CDC73:sens	DDX54:2
chr1 193107215 193181607 +	CDC73:sens	SRRM4:2
chr1 193181195 193223942 +		HUR:3
chr1 19407843 19465714 -	UBR4:sens	SRRM4:2
chr1 19446051 19472427 +	UBR4:antisens	HUR:2
chr1 19447683 19472427 +	UBR4:antisens	HUR:8|ORF1P:2
chr1 19452940 19472427 -	UBR4:sens	SRRM4:2
chr1 19473320 19481569 -	UBR4:sens	PTBP1:2
chr1 19549118 19553944 +	LOC101927895:sens|EMC1:antisens	HUR:5
chr1 19557338 19557916 +	LOC101927895:sens|EMC1:antisens	DROSHA:3
chr1 19595066 19630880 -		PTBP1:2|YBX1:7
chr1 19595066 19630880 +		HUR:4|MOV10:2
chr1 197159892 197161029 +	ZBTB41:antisens	HUR:3
chr1 198201683 198248191 +	NEK7:sens	EWSR1:3
chr1 198231705 198266370 -	NEK7:antisens	HUR:2
chr1 200583446 200584737 -	KIF14:sens	HNRNPL:2|MSI2:2
chr1 200583446 200584737 +	KIF14:antisens	MOV10:2
chr1 201103900 201120980 -	TMEM9:sens	PTBP1:4
chr1 201103900 201140702 -	TMEM9:sens	HNRNPL:2
chr1 201112948 201123632 +	TMEM9:antisens	HUR:2
chr1 201336899 201338973 -	TNNT2:sens	DDX21:2|EIF4A3:2|TRA2B:2|YTHDC1:3|YTHDF2:2
chr1 201816407 201826322 -	IPO9:antisens	HNRNPL:2
chr1 201827983 201836087 +	IPO9:sens	YBX1:2
chr1 201965275 201966682 +	RNPEP:sens	REC:3
chr1 201970504 201973624 +	RNPEP:sens|ELF3-AS1:antisens	PTBP1:8|RBM47:2|SRRM4:2
chr1 202391748 202418299 -	PPP1R12B:antisens	HUR:2
chr1 202464698 202532050 -	PPP1R12B:antisens	HUR:9
chr1 202932194 202933823 -	CYB5R1:sens	CTCF:2|MOV10:2
chr1 203676990 203682380 -	ATP2B4:antisens	HUR:7
chr1 203786054 203798782 +	ZC3H11A:sens	LIN28A:2
chr1 203797427 203809502 +	ZC3H11A:sens	MOV10:2|U2AF65:2
chr1 203798579 203820252 +	ZC3H11A:sens	YBX1:2
chr1 204082043 204086318 -	SOX13:antisens	YBX1:2
chr1 204437998 204439014 -	PIK3C2B:sens	YTHDF1:2
chr1 205588085 205588201 -	ELK4:sens	RBM47:5|YTHDF2:2
chr1 205588085 205588201 +	ELK4:antisens	AUF1:4|FMR1:2|PUM2:2|TAF15:4|UPF1:2
chr1 205689629 205689781 -	NUCKS1:sens	DDX54:4
chr1 205768085 205780215 -	SLC41A1:sens	YBX1:2
chr1 206566046 206575004 -	SRGAP2D:antisens|SRGAP2:antisens	ORF1P:2
chr1 206781589 206782812 -	EIF2D:sens	SRRM4:2|YBX1:2
chr1 206858365 206907630 +		UPF1:2
chr1 206904985 206907630 -		HUR:2|ORF1P:2
chr1 207504453 207504641 +	CD55:sens	EIF4A3:2|METTL3:3|POLII:3|U2AF65:2|UPF1:8
chr1 207825892 207925654 -		MOV10:5
chr1 207825892 207925654 +		AGO2:22|COIL:2|HNRNPU:3|MOV10:4|PCBP2:2|PTBP1:4|RBM47:8|SRRM4:5|YBX1:2
chr1 209788218 209800323 -	LAMB3:sens	DDX21:5
chr1 210003453 210016040 +	DIEXF:sens	DDX21:2|RBM47:2
chr1 210186978 210273806 +	SYT14:sens	HUR:2|ORF1P:3
chr1 21074037 21076375 +	HP1BP3:antisens	PTBP1:2
chr1 21094077 21100103 -	HP1BP3:sens	TRA2B:2
chr1 211192206 211192598 -	KCNH1:sens	nELAVL:2
chr1 211256122 211280719 -	KCNH1:sens	nELAVL:2
chr1 21133645 21212864 +	EIF4G3:antisens	HUR:2
chr1 211923281 211966532 +	LPGAT1:antisens	HUR:2
chr1 212148508 212209002 -		HUR:2
chr1 212216335 212220759 -	DTL:antisens	HUR:2
chr1 212218002 212220759 +	DTL:sens	MOV10:2
chr1 21231376 21268823 -	EIF4G3:sens	MOV10:2
chr1 213046020 213058738 +	FLVCR1:sens	ZC3H7B:2
chr1 213251038 213251158 -	RPS6KC1:antisens	HUR:2
chr1 213290659 213303232 +	RPS6KC1:sens	MOV10:3
chr1 21329206 21415706 +	EIF4G3:antisens	SRRM4:2
chr1 21377359 21415706 -	EIF4G3:sens	MOV10:4|YTHDC1:7|YTHDF1:2
chr1 21415631 21423819 +	EIF4G3:antisens	LIN28B:2
chr1 214169812 214185058 +	PROX1:sens	nELAVL:3
chr1 215749244 215760028 -	KCTD3:antisens	HUR:3
chr1 215759838 215768813 -	KCTD3:antisens	DKC1:4
chr1 21799873 21800078 +	NBPF3:sens	DDX54:3|FBL:2|HUR:3|TRA2B:2
chr1 218480773 218511325 -		ORF1P:2
chr1 21939669 21940582 +	RAP1GAP:antisens	AUF1:2
chr1 22030755 22056325 -	USP48:sens	HNRNPU:2
chr1 220307744 220312481 +	IARS2:sens	LIN28A:2
chr1 220344234 220375716 -	RAB3GAP2:sens	HNRNPC:2
chr1 220345231 220384344 +	RAB3GAP2:antisens	HUR:3
chr1 220379249 220384218 -	RAB3GAP2:sens	YBX1:2
chr1 220384143 220387321 +	RAB3GAP2:antisens	PTBP1:2
chr1 22073560 22084276 +	USP48:antisens	HNRNPU:2
chr1 22078000 22079612 +	USP48:antisens	HNRNPL:2
chr1 22159960 22201026 -	HSPG2:sens	REC:2
chr1 22162033 22163499 -	HSPG2:sens	MSI2:2
chr1 22169263 22173092 +	HSPG2:antisens	DICER:5
chr1 22169263 22174586 -	HSPG2:sens	EIF4A3:2|PTBP1:4|YBX1:2
chr1 22172601 22173092 -	HSPG2:sens	DDX54:2
chr1 22173847 22176991 +	HSPG2:antisens	FBL:3|NOP56:3
chr1 22178581 22179325 -	HSPG2:sens	DDX54:2|MSI2:7|TARBP2:3|TOP3B:2|YBX1:14
chr1 22180686 22211650 +	HSPG2:antisens	HUR:2
chr1 22191336 22201222 -	HSPG2:sens	EIF4A3:3|LIN28A:5|RBM6:2|YBX1:4
chr1 22202722 22222803 -	HSPG2:sens	DDX54:2|YBX1:2
chr1 22211260 22213827 -	HSPG2:sens	MSI2:2
chr1 222731650 222761907 +	TAF1A:antisens	HUR:2
chr1 222734706 222744007 +	TAF1A:antisens	HUR:3
chr1 222822171 222828135 -	MIA3:antisens	HUR:2
chr1 222823976 222824227 +	MIA3:sens	DDX54:4|EIF4A3:4|NOP58:2|TRA2B:7
chr1 222889026 222895856 +	BROX:sens	LIN28A:2|YBX1:2
chr1 222897434 222898897 +	BROX:sens	EIF4A3:2
chr1 223940564 223947045 +	CAPN2:sens	YBX1:2
chr1 224437914 224455835 -	NVL:sens	CAPRIN1:2
chr1 224495693 224505632 -	NVL:sens	TRA2B:2
chr1 224505396 224505632 +	NVL:antisens	HUR:2
chr1 224581530 224588771 +	WDR26:antisens	PTBP1:2
chr1 224581530 224619283 -	WDR26:sens	METTL3:2
chr1 224605962 224612356 +	WDR26:antisens	HUR:2
chr1 225140372 225195246 +	DNAH14:sens	MOV10:2
chr1 225140372 225211567 +	DNAH14:sens	ORF1P:2
chr1 225161793 225226525 -	DNAH14:antisens	TAF15:2
chr1 225161793 225231685 -	DNAH14:antisens	HUR:2
chr1 225161793 225333081 -	DNAH14:antisens	HUR:3
chr1 225230537 225306996 +	DNAH14:sens	MOV10:2|SRRM4:2
chr1 225355641 225418853 -	DNAH14:antisens	HUR:3
chr1 225600156 225607500 -	LBR:sens	FMR1:2
chr1 226016426 226019660 +	EPHX1:sens	SRRM4:2
chr1 226050155 226058813 -	TMEM63A:sens	YBX1:2
chr1 227279587 227300614 -	CDC42BPA:sens	MOV10:2|TRA2B:4
chr1 227348244 227407121 -	CDC42BPA:sens	ZC3H7B:2
chr1 227381487 227400920 -	CDC42BPA:sens	HNRNPU:2
chr1 227504706 227505826 -		HUR:2
chr1 227935393 227954784 +	SNAP47:sens	MOV10:2
chr1 228434229 228434504 +	OBSCN:sens	EIF4A3:2
chr1 228476326 228492160 +	OBSCN:sens	HUR:2|TARBP2:2
chr1 228482481 228487223 +	OBSCN:sens	U2AF65:2
chr1 229422233 229439635 +	RAB4A:sens	HUR:8
chr1 229580661 229584937 +	NUP133:antisens	HUR:8
chr1 229584873 229601266 +	NUP133:antisens	HUR:2
chr1 229593908 229613507 +	NUP133:antisens	HUR:3
chr1 229728866 229750232 +	TAF5L:antisens	MOV10:2
chr1 229768016 229779440 -	URB2:antisens	HNRNPU:2
chr1 230798887 230807386 +	COG2:sens	HNRNPA2B1:2
chr1 230798887 230814798 +	COG2:sens	ORF1P:2
chr1 231672959 231678357 +	TSNAX-DISC1:sens|TSNAX:sens	MOV10:2
chr1 232649603 232651354 -		MOV10:2
chr1 233136051 233397067 -	PCNX2:sens	YBX1:2
chr1 233190014 233314921 -	PCNX2:sens	EIF4A3:2|MBNL2:2
chr1 233270759 233297109 -	PCNX2:sens	MOV10:2
chr1 233334685 233388534 -	PCNX2:sens	MOV10:2
chr1 233344264 233372726 -	PCNX2:sens	MOV10:2
chr1 23356962 23377013 +	KDM1A:sens	POLII:2
chr1 23376880 23385660 +	KDM1A:sens	LIN28A:2
chr1 23395032 23403853 -	KDM1A:antisens	nELAVL:2
chr1 23397718 23398690 +	KDM1A:sens	DDX21:2
chr1 234561419 234593502 +	TARBP1:antisens	HUR:3
chr1 235643370 235667781 -		HUR:2
chr1 235963620 235964397 -	LYST:sens	MOV10:2
chr1 236332006 236414830 -		HUR:2
chr1 236966728 237001899 +	MTR:sens	EIF3B:2
chr1 236972004 236979843 +	MTR:sens	EIF4A3:2
chr1 237261383 237263067 -	RYR2:antisens	HUR:3|ORF1P:2
chr1 23885426 23885510 -	ID3:sens	MSI2:2|U2AF65:2
chr1 24020297 24020403 +	RPL11:sens	MBNL2:3|SRRM4:4
chr1 24021150 24021281 +	RPL11:sens	YTHDF1:4
chr1 240370099 240374535 +	FMN2:sens	MOV10:2
chr1 242013711 242048809 -	EXO1:antisens	HUR:2
chr1 242020647 242024804 +	EXO1:sens	FMR1:2|HNRNPC:2|HUR:2|WDR33:2
chr1 242042051 242048809 -	EXO1:antisens	HUR:2
chr1 243388543 243418412 +	CEP170:antisens	HNRNPU:5|U2AF65:2
chr1 243480057 243507633 +	SDCCAG8:sens	HNRNPA2B1:2
chr1 243504341 243589860 +	SDCCAG8:sens	LIN28A:2
chr1 243708812 244006584 -	AKT3:sens	MOV10:3|YBX1:2
chr1 243776973 244006584 -	AKT3:sens	MBNL2:5|MOV10:2
chr1 243800913 243859018 +	AKT3:antisens	HUR:2
chr1 244571794 244581054 +	ADSS:antisens	HUR:2
chr1 244582129 244583566 +	ADSS:antisens	HUR:3
chr1 245006437 245010008 -		MOV10:2
chr1 245017052 245017200 -	HNRNPU:sens	UPF1:2
chr1 245020900 245022676 -	HNRNPU:sens	COIL:2|CTCF:5|HNRNPC:2|IGF2BP3:2|PTBP1:4|RBM47:5|SRRM4:3|UPF1:3
chr1 246490503 246498776 -	SMYD3:sens	RBM47:2
chr1 247031987 247036458 +	AHCTF1:antisens	HUR:2
chr1 247318868 247323115 -	ZNF124:sens	MOV10:2|YTHDC1:6|YTHDF1:2|YTHDF2:3
chr1 247319708 247323115 -	ZNF124:sens	MOV10:2|PTBP1:2
chr1 24981346 24998086 -	SRRM1:antisens	RBM6:2
chr1 24981346 24998086 +	SRRM1:sens	SRRM4:2
chr1 24987801 24987887 +	SRRM1:sens	EIF4A3:4
chr1 24989151 24993416 +	SRRM1:sens	EIF4A3:2
chr1 2520065 2520331 -	FAM213B:antisens	HUR:2
chr1 26135071 26138370 +	SELENON:sens	REC:3|YBX1:5
chr1 26227260 26227488 -	STMN1:sens	HUR:2
chr1 26227978 26228130 -	STMN1:sens	EIF4A3:2|POLII:2
chr1 26584088 26586293 +	CEP85:sens	YBX1:2
chr1 26608632 26611398 -		HUR:2
chr1 27268244 27272887 +	NUDC:sens	PTBP1:2
chr1 27269151 27269556 +	NUDC:sens	LIN28A:10|MOV10:3|MSI2:7
chr1 27730734 27741457 -	WASF2:sens	RBM47:2|UPF1:3
chr1 27884816 27885394 -	AHDC1:sens	HNRNPC:8|HUR:10|PTBP1:5|SRRM4:3|U2AF65:2
chr1 27884816 27885394 +	AHDC1:antisens	HNRNPC:3|HUR:6|SRRM4:2
chr1 27884816 27930002 -	AHDC1:sens	HUR:8|TOP3B:8
chr1 28075579 28081841 +	FAM76A:sens	TRA2B:2
chr1 28199933 28200152 +	THEMIS2:sens	HNRNPH:2|LIN28B:2
chr1 28906893 28907024 -	SNHG12:sens	DDX21:2|HNRNPF:3
chr1 28907623 28907741 -	SNHG12:sens	EIF4A3:2
chr1 29068915 29070498 +	YTHDF2:sens	MOV10:4
chr1 29319842 29344954 +	EPB41:sens	EIF4A3:2
chr1 29338377 29344954 +	EPB41:sens	HNRNPU:2
chr1 29474592 29487029 -	SRSF4:sens	HNRNPU:2
chr1 29586382 29642019 -	PTPRU:antisens	HNRNPC:2|HUR:3
chr1 31344321 31344631 -	SDC3:sens	HUR:3
chr1 31404353 31418330 +	PUM1:antisens	LARP4B:2
chr1 31414845 31426828 -	PUM1:sens	EIF4A3:6
chr1 31422980 31426828 -	PUM1:sens	EIF4A3:3|HUR:3|YBX1:2
chr1 31447498 31455487 -	PUM1:sens	EIF4A3:2
chr1 31465237 31468067 -	PUM1:sens	IGF2BP2:2|MOV10:5|ORF1P:7|YTHDC1:5
chr1 31465237 31479946 -	PUM1:sens	MOV10:3
chr1 31465237 31479949 -	PUM1:sens	MOV10:2
chr1 31465237 31501711 -	PUM1:sens	FMR1:2|MOV10:2
chr1 31782891 31821821 -	ZCCHC17:antisens	nELAVL:2
chr1 31791014 31821821 -	ZCCHC17:antisens	HUR:3
chr1 31811804 31821821 -	ZCCHC17:antisens	HUR:20
chr1 31896540 31898760 +	SERINC2:sens	METTL3:2
chr1 32256031 32267306 +	SPOCD1:antisens	HUR:5
chr1 32372022 32403988 -		HNRNPL:2|PCBP2:2|PTBP1:2
chr1 32381496 32385259 -	PTP4A2:sens	MOV10:4|nELAVL:3
chr1 32560385 32566163 +	TMEM39B:sens	ORF1P:2
chr1 32645345 32658901 +	TXLNA:sens	SRRM4:4
chr1 32694100 32694210 +	EIF3I:sens	CAPRIN1:3|HUR:4|LARP4B:2|MOV10:4|SRRM4:6
chr1 32694100 32694809 -	EIF3I:antisens	HNRNPC:4
chr1 32799681 32799928 -	MARCKSL1:sens	nELAVL:2
chr1 33058532 33059355 +	ZBTB8A:sens	RBM47:2
chr1 33741701 33747412 +	ZNF362:sens	IGF2BP3:2
chr1 34164353 34209207 +	CSMD2:antisens	HUR:2
chr1 3440688 3440810 -	MEGF6:sens	EIF4A3:2
chr1 35457835 35480763 -	ZMYM6:sens	PTBP1:4
chr1 35474353 35480763 -	ZMYM6:sens	HNRNPC:2|PTBP1:2
chr1 35561420 35563167 +	ZMYM1:sens	HNRNPA2B1:2
chr1 35564952 35570370 +	ZMYM1:sens	PTBP1:2
chr1 35656678 35657028 +	SFPQ:antisens	HUR:2
chr1 35824526 35827390 +	ZMYM4:sens	MOV10:5
chr1 35824526 35827867 +	ZMYM4:sens	SRRM4:2
chr1 35921614 35921842 -	KIAA0319L:sens
chr1 36026479 36026697 -	NCDN:antisens	SRRM4:2
chr1 36070834 36102033 -	PSMB2:sens	YBX1:4
chr1 36273828 36316654 +	AGO4:sens	HNRNPC:3
chr1 36372536 36384024 -	AGO1:antisens	EIF4A3:2
chr1 36614938 36615067 +	TRAPPC3:antisens	HNRNPU:2
chr1 36636572 36639079 +	MAP7D1:sens	YBX1:2
chr1 36926293 36929451 -	MRPS15:sens	REC:3|TOP3B:3
chr1 3732844 3740126 +	CEP104:antisens	HNRNPC:2
chr1 3753059 3761915 -	CEP104:sens	POLII:2|YBX1:4
chr1 38341278 38412006 +	INPP5B:antisens	AGO2:4
chr1 39696854 39790017 +	MACF1:sens	EIF4A3:2
chr1 39715686 39793025 -	MACF1:antisens	FBL:2
chr1 39750005 39793025 +	MACF1:sens	AGO2:2|PUM2:2
chr1 39750755 39900304 -	MACF1:antisens	HUR:4
chr1 39788280 39816690 +	MACF1:sens
chr1 39788280 39827349 +	MACF1:sens	HNRNPC:3
chr1 39816457 39835858 +	MACF1:sens	EIF4A3:3
chr1 39833820 39847824 +	MACF1:sens	EIF4A3:3|LIN28A:2|MOV10:2
chr1 39835702 39838268 +	MACF1:sens	EIF4A3:2|HNRNPA2B1:2|TRA2B:2
chr1 39845916 39916883 +	MACF1:sens	LIN28A:2|YBX1:2
chr1 39889700 39896580 +	MACF1:sens	METTL3:3
chr1 39895663 39896541 +	MACF1:sens	METTL3:2
chr1 39900086 39901433 +	MACF1:sens	FMR1:2
chr1 39904946 39920769 +	MACF1:sens	YBX1:2
chr1 40026485 40029413 -	PABPC4:sens	HUR:2
chr1 40313220 40323089 -	TRIT1:sens	LARP4B:2
chr1 40654727 40661436 +	RLF:sens	MOV10:2
chr1 41536267 41627104 -	SCMH1:sens	HNRNPU:2
chr1 41536267 41627104 +	SCMH1:antisens	PTBP1:4
chr1 41578955 41582682 -	SCMH1:sens	MOV10:2|YTHDC1:2
chr1 42730786 42744343 -	FOXJ3:sens	MBNL2:2
chr1 43130534 43132258 -	PPIH:antisens	HUR:3
chr1 43632999 43634609 +	EBNA1BP2:antisens	HUR:2
chr1 43824779 43828873 -		DKC1:3|RBM47:2
chr1 43824779 43828873 +		HUR:2
chr1 43826404 43828873 -		RBM47:2
chr1 43826791 43828873 -		MOV10:3
chr1 43826791 43828873 +		HUR:3
chr1 44019471 44083582 +	PTPRF:sens	YBX1:2
chr1 44054402 44054671 +	PTPRF:sens	YBX1:2
chr1 44069087 44075169 +	PTPRF:sens	RBM47:2
chr1 44075054 44085892 +	PTPRF:sens	YBX1:2
chr1 44280563 44323980 -	ST3GAL3:antisens	HUR:2
chr1 44443653 44443972 -		HUR:2
chr1 44877653 44878394 +	RNF220:sens	PCBP2:2
chr1 45223228 45225020 +	KIF2C:sens	UPF1:2
chr1 45223228 45228330 +	KIF2C:sens	DDX21:2|SRRM4:2|TRA2B:2
chr1 45223721 45225020 -	KIF2C:antisens	FBL:3|NOP56:3
chr1 45267294 45269363 -	PLK3:antisens	HNRNPC:2
chr1 45478964 45479742 -	UROD:antisens	HUR:2
chr1 45478964 45480508 -	UROD:antisens	HUR:2
chr1 45798769 45798992 -	MUTYH:sens	EIF4A3:2
chr1 46033654 46034356 -	AKR1A1:antisens	YBX1:2
chr1 46056895 46083263 -	NASP:antisens	HUR:4
chr1 46099768 46126897 -	GPBP1L1:sens	LARP4B:3
chr1 46105882 46108171 -	GPBP1L1:sens	U2AF65:2
chr1 47737748 47737913 -	STIL:sens	DDX21:2|UPF1:2
chr1 47840581 47840965 -	CMPK1:antisens	HUR:2
chr1 48593580 48594245 +	SKINT1L:antisens	HUR:2
chr1 48825258 48865316 +	SPATA6:antisens	HUR:3
chr1 48917224 48918803 -	SPATA6:sens	REC:2
chr1 51032749 51061888 -	FAF1:sens	LIN28A:3
chr1 51049324 51204626 +	FAF1:antisens	C17ORF85:2
chr1 51860053 51875368 +	EPS15:antisens	MOV10:2
chr1 51926763 51984995 -		MSI2:2
chr1 52263921 52277770 -	NRDC:sens	EIF4A3:3
chr1 52293468 52303292 -	NRDC:sens	CAPRIN1:5
chr1 52485804 52507269 +	TXNDC12:antisens	HUR:2
chr1 52854889 52862036 +	ORC1:antisens	AGO4:2|C17ORF85:4|C22ORF28:6|CAPRIN1:4|DGCR8:2|DICER:5|EIF3A:5|FMR1:2|HUR:4|IGF2BP1:2|LIN28B:2|METTL14:3|METTL3:2|NOP56:2|ORF1P:5
chr1 52880434 52880531 -	PRPF38A:antisens	HUR:2
chr1 52901037 52927441 -	ZCCHC11:sens	nELAVL:2
chr1 52903892 52927441 +	ZCCHC11:antisens	HNRNPC:2|HUR:9|U2AF65:2
chr1 52930742 52956473 -	ZCCHC11:sens	SRRM4:2
chr1 52937624 52962855 -	ZCCHC11:sens	HNRNPU:3|YBX1:2
chr1 52981563 52992045 -	ZCCHC11:sens	MOV10:2
chr1 53250549 53255739 +	ZYG11B:sens	MSI2:2
chr1 53291672 53291966 +	ZYG11B:sens	MOV10:2
chr1 53343354 53358647 +	ZYG11A:sens	MOV10:2
chr1 53726136 53734270 +	LRP8:antisens	U2AF65:2
chr1 53741303 53742750 -	LRP8:sens	HNRNPC:2
chr1 53741303 53742750 +	LRP8:antisens	HNRNPC:4|HNRNPU:2|HUR:3|SRRM4:4
chr1 53778641 53779415 -	LRP8:sens	HUR:2
chr1 54252831 54269682 +	NDC1:antisens	AUF1:5|CAPRIN1:7|DGCR8:2|DICER:4|EIF3A:4|EIF3G:5|FMR1:4|LARP4B:4|LIN28A:6|LIN28B:11|METTL3:4|MOV10:11|NOP56:2|NOP58:2|ORF1P:2|TAF15:2|UPF1:2|WTAP:2
chr1 54254806 54269682 +	NDC1:antisens	AUF1:2|CAPRIN1:6|EIF3B:2|EIF3D:2|METTL14:2
chr1 54266366 54269682 +	NDC1:antisens	CAPRIN1:2
chr1 54272098 54284752 -	NDC1:sens	SRRM4:3
chr1 54291471 54291609 -	NDC1:sens	PTBP1:2
chr1 54497349 54509198 -	TMEM59:sens	YBX1:2
chr1 54506429 54509198 -	TMEM59:sens	MOV10:2
chr1 57120677 57140195 +	PRKAA2:sens	HUR:7|ORF1P:2
chr1 58971732 59002413 -	OMA1:sens	MOV10:2|ZC3H7B:3
chr1 58971732 59004982 -	OMA1:sens	MOV10:2
chr1 59158533 59160879 +	MYSM1:antisens	HUR:4|MOV10:2
chr1 5993207 6022009 +	NPHP4:antisens	DKC1:3
chr1 61195247 61231292 +	LOC101926964:antisens	HUR:5
chr1 61577043 61606001 -	NFIA:antisens	HUR:2
chr1 61577043 61624827 -	NFIA:antisens	HUR:2
chr1 62293094 62367131 +	PATJ:sens	FMR1:2
chr1 62910409 62914337 +	USP1:sens	MOV10:2
chr1 6291962 6292179 -	ICMT:sens	HNRNPC:2
chr1 62971353 63005329 -	DOCK7:sens	RBM47:2
chr1 63042933 63052295 +	DOCK7:antisens	HUR:2
chr1 6324332 6445883 -	ACOT7:sens	HUR:3
chr1 63246097 63270926 -		RBM47:2
chr1 63999125 64021186 -	EFCAB7:antisens	HUR:2
chr1 63999766 63999887 +	EFCAB7:sens	SRRM4:3|U2AF65:5
chr1 64104356 64104471 +	PGM1:sens	PTBP1:2
chr1 65613961 65697828 -		EIF3D:5|EIF3G:5
chr1 65858294 65858516 +	DNAJC6:sens	HUR:3
chr1 67108493 67109402 +	SGIP1:sens	HNRNPC:5
chr1 67209315 67209420 +	SGIP1:sens	HNRNPC:2
chr1 6738454 6741097 -	DNAJC11:sens	TRA2B:2
chr1 67411833 67428843 +	MIER1:sens
chr1 67423742 67428843 +	MIER1:sens	POLII:3|YBX1:2
chr1 68167149 68173395 +	GNG12:antisens	FBL:3|NOP56:2
chr1 68243141 68243190 -	GNG12:sens	PTBP1:2
chr1 70518709 70541981 +	LRRC7:sens	HUR:2
chr1 70611392 70618226 -	LRRC40:sens	LIN28A:3
chr1 70614170 70641665 -	LRRC40:sens	SRRM4:2
chr1 70687298 70712590 +	SRSF11:sens	PTBP1:2
chr1 76253574 76253657 +	RABGGTB:sens	DDX21:7
chr1 76255637 76257256 +	RABGGTB:sens	HNRNPU:2
chr1 77509889 77528920 -	ST6GALNAC5:antisens	HUR:2
chr1 77620134 77676174 -	PIGK:sens	IGF2BP3:2
chr1 77620134 77676174 +	PIGK:antisens	DKC1:2
chr1 77672325 77676174 +	PIGK:antisens	DKC1:4
chr1 78047664 78105287 -	ZZZ3:sens	HNRNPC:2|U2AF65:2
chr1 78097535 78107340 -	ZZZ3:sens	ORF1P:2
chr1 78167054 78178966 -	USP33:sens	HNRNPU:2|PTBP1:2|TOP3B:2
chr1 78248923 78280916 -	MIGA1:antisens	HUR:3
chr1 7831329 7838229 -	VAMP3:antisens	LIN28B:2
chr1 7837220 7838229 +	VAMP3:sens	MOV10:6|ORF1P:3
chr1 78422257 78428615 -	FUBP1:sens	DDX21:2|NOP58:3|POLII:2|YBX1:2
chr1 78425869 78429847 +	FUBP1:antisens	LIN28A:2
chr1 78435609 78444612 -	FUBP1:sens	CTCF:2|DDX54:2|MOV10:2|MSI2:2|SRRM4:3
chr1 84644860 84701047 -	PRKACB:antisens	HUR:3
chr1 85117566 85136498 +	SSX2IP:antisens	nELAVL:2|U2AF65:2
chr1 85331068 85331821 -	LPAR3:sens	nELAVL:2
chr1 85630209 85630440 -	SYDE2:sens	YTHDF1:2|YTHDF2:2
chr1 85647781 85656435 -	SYDE2:sens	SRRM4:4
chr1 8568686 8601377 +	RERE:antisens	NOP58:2
chr1 8601273 8617582 -	RERE:sens	MOV10:4
chr1 871152 871276 +	SAMD11:sens	HUR:2
chr1 891303 892653 +	NOC2L:antisens	HNRNPU:3
chr1 8921059 8930569 -	ENO1:sens	YBX1:2
chr1 8921237 8921390 -	ENO1:sens	UPF1:4|YBX1:2
chr1 8922946 8923402 -	ENO1:sens	DDX21:2
chr1 89236035 89237562 +	PKN2:sens	HNRNPC:2
chr1 89237104 89270604 +	PKN2:sens	EIF4A3:2
chr1 8926338 8928116 +	ENO1:antisens	PTBP1:2
chr1 89408688 89420908 -	KYAT3:sens	HUR:2|ORF1P:2
chr1 91350733 91383711 -		RBM47:2
chr1 91382197 91406866 -	ZNF644:sens	ORF1P:2
chr1 91403042 91406866 -	ZNF644:sens	FMR1:2
chr1 91778906 91851391 +	HFM1:antisens	MBNL2:2
chr1 91808987 91818856 -	HFM1:sens	MOV10:2
chr1 92145900 92163687 -	TGFBR3:sens	RBM47:2|UPF1:2
chr1 92730111 92732049 +	GLMN:antisens	HUR:2
chr1 92974253 93159945 +	EVI5:antisens	EWSR1:2|HUR:3
chr1 93159359 93170301 +	EVI5:antisens	PTBP1:2
chr1 9322118 9331394 -		EIF3B:2
chr1 93306108 93306196 -	FAM69A:sens|RPL5:antisens	HUR:3
chr1 93677658 93698150 +	CCDC18:sens	LIN28B:2
chr1 94047858 94049678 +	BCAR3:antisens	U2AF65:2
chr1 94341824 94343418 -	DNTTIP2:sens	MOV10:2
chr1 94360170 94367225 -	GCLM:sens	YBX1:2
chr1 94924163 94946162 +	ABCD3:sens	AGO2:2
chr1 94930331 94941293 -	ABCD3:antisens	HUR:2
chr1 94930331 94956803 -	ABCD3:antisens	HUR:5
chr1 95364927 95365046 -	CNN3:sens	CAPRIN1:2|HUR:7|SRRM4:3|YBX1:2
chr1 955503 970704 +	AGRN:sens	YBX1:2
chr1 95609447 95639445 +	TMEM56-RWDD3:sens|TMEM56:sens	MOV10:2
chr1 97243141 97243305 -	PTBP2:antisens	DKC1:2
chr1 97243141 97243305 +	PTBP2:sens	CTCF:2|SRRM4:2
chr1 97251963 97252194 +	PTBP2:sens	HNRNPC:2
chr1 977336 980657 +	AGRN:sens	YBX1:3
chr1 9779979 9780075 -	PIK3CD:antisens	HUR:2
chr1 98157273 98206035 +	DPYD:antisens	PTBP1:2
chr1 98439748 98439877 +		HUR:4
chr1 9909342 9909578 +	CTNNBIP1:antisens	TOP3B:3
chr1 99156631 99203945 +	SNX7:sens	EIF3A:2|EIF3B:4
chr1 9991949 9994918 -	LZIC:sens	MOV10:2
chr1_gl000191_random 29663 29833 +		LIN28B:2
chr10 101558964 101590608 -	ABCC2:antisens	HUR:2
chr10 101571293 101596047 -	ABCC2:antisens	HUR:2
chr10 101578547 101604222 +	ABCC2:sens	EIF4A3:2
chr10 101937890 101939004 -	ERLIN1:sens	HNRNPA2B1:2
chr10 102003455 102010089 -	CWF19L1:sens	HUR:2
chr10 102120491 102124588 +		FMR1:2|HUR:2
chr10 102683732 102685776 +	SLF2:sens	MOV10:5
chr10 102706796 102724891 -		HNRNPC:2
chr10 103348089 103348157 +	DPCD:sens	DICER:2
chr10 103427643 103436193 -	FBXW4:sens	LIN28B:2|MOV10:2
chr10 103550653 103551196 -	MGEA5:sens	HUR:2
chr10 103550653 103551196 +	MGEA5:antisens	MOV10:2
chr10 103552596 103560157 -	MGEA5:sens	MOV10:2
chr10 103557737 103570071 -	MGEA5:sens	PTBP1:2
chr10 103557737 103573363 -	MGEA5:sens	DICER:2
chr10 103558599 103573363 +	MGEA5:antisens	HUR:3
chr10 103565802 103567658 -	MGEA5:sens	CTCF:2|nELAVL:2
chr10 103734969 103766390 -	C10orf76:sens	PUM2:2
chr10 103750308 103773781 -	C10orf76:sens	AGO2:2
chr10 104119941 104135341 +	GBF1:sens	YBX1:2
chr10 104122232 104123555 +	GBF1:sens	FUS:3
chr10 104247907 104248895 +	ACTR1A:antisens	DKC1:2
chr10 1044943 1046808 +	GTPBP4:sens	CAPRIN1:5|EIF4A3:7|FMR1:4|METTL3:12|RBM47:2|YBX1:2|ZC3H7B:2
chr10 104632205 104632990 -	AS3MT:antisens|BORCS7-ASMT:antisens	ORF1P:2
chr10 104828386 104836027 -	CNNM2:antisens	HUR:3
chr10 104855696 104858741 -	NT5C2:sens	YBX1:2
chr10 105104781 105108756 +	PCGF6:antisens	EIF3A:3|EIF3B:2|EIF3D:2|TARBP2:2
chr10 105106995 105107207 -	PCGF6:sens	LIN28A:2
chr10 105160213 105163006 -	PDCD11:antisens	HUR:9
chr10 105165742 105177689 +	PDCD11:sens	MOV10:2
chr10 105176248 105198565 +	PDCD11:sens	HUR:3
chr10 105197772 105198565 +	PDCD11:sens	PTBP1:2
chr10 105199503 105199625 -	PDCD11:antisens	HUR:2
chr10 105428366 105484119 -	SH3PXD2A:sens	YBX1:5
chr10 1055469 1058602 +	GTPBP4:sens	EIF4A3:2|LIN28A:2
chr10 105750433 105752891 +	SLK:sens	MOV10:2
chr10 105767935 105778666 +	SLK:sens	MOV10:2
chr10 105779492 105781491 -	SLK:antisens	HUR:2
chr10 105791046 105795321 -	COL17A1:sens	HNRNPC:2|HUR:2
chr10 105791046 105798879 +	COL17A1:antisens	RBM47:2
chr10 105830184 105833003 +	COL17A1:antisens	YBX1:2
chr10 106937824 107007089 -	SORCS3:antisens	HUR:2
chr10 11098481 11098589 -	CELF2:antisens	HUR:2
chr10 111883775 111892158 -	ADD3:antisens	HUR:2
chr10 112340662 112349749 -	SMC3:antisens	DKC1:7|HNRNPU:5|HUR:8
chr10 112340662 112349749 +	SMC3:sens	HNRNPC:4|HNRNPU:2|LIN28A:2|MOV10:2|SRRM4:2|TRA2B:2
chr10 11259388 11299835 -	CELF2:antisens	MOV10:2
chr10 112723883 112745523 +	SHOC2:sens	MOV10:2
chr10 112745386 112764552 -	SHOC2:antisens	HUR:3
chr10 113912917 113913104 -	GPAM:sens	EIF3D:2
chr10 114491777 114491930 -	VTI1A:antisens	DICER:2
chr10 1151066 1170964 +	WDR37:sens	FBL:2|NOP56:2
chr10 115636280 115644139 +	NHLRC2:sens	MOV10:2
chr10 116879949 116889297 +	ATRNL1:sens	MOV10:4
chr10 116879949 116925405 +	ATRNL1:sens	MOV10:2
chr10 116879949 116931050 +	ATRNL1:sens	IGF2BP1:2|ZC3H7B:2
chr10 11789348 11791591 -	ECHDC3:antisens	AGO4:4|EWSR1:4|FMR1:2|LIN28A:3
chr10 118464662 118594533 +	HSPA12A:antisens	HUR:3|ORF1P:2
chr10 118711420 118713721 -	SHTN1:sens	EIF4A3:2|TRA2B:13
chr10 120095694 120095935 +	FAM204A:antisens	HUR:4
chr10 120797750 120797951 -	EIF3A:sens	EIF4A3:2
chr10 120809313 120810833 -	EIF3A:sens	DDX54:4|EIF4A3:3
chr10 120816252 120816365 -	EIF3A:sens	C17ORF85:2|POLII:2|TRA2B:3
chr10 120828958 120833449 -	EIF3A:sens	EIF3A:3|EIF3B:3|METTL3:3|SRRM4:2
chr10 120828958 120833449 +	EIF3A:antisens	EIF3A:4|EIF3B:5|EIF3D:6|EIF3G:5
chr10 120832543 120833089 -	EIF3A:sens	EIF3A:2
chr10 120927215 120934104 -	PRDX3:sens	SRRM4:2|ZC3H7B:2
chr10 12110934 12150014 -	DHTKD1:antisens	HUR:2
chr10 12123471 12126750 -	DHTKD1:antisens	EIF3B:4|LIN28B:5
chr10 12154899 12162266 +	DHTKD1:sens	SRRM4:2
chr10 121657939 121658471 -	SEC23IP:antisens	EIF3A:3
chr10 12209573 12219899 -	NUDT5:sens	HNRNPC:2
chr10 123549684 123658484 +	ATE1:antisens	NOP58:2
chr10 123549684 123659509 +	ATE1:antisens	DDX21:2
chr10 123596233 123670666 +	ATE1:antisens	HUR:2
chr10 123661906 123670666 +	ATE1:antisens	CAPRIN1:2
chr10 123661906 123681926 +	ATE1:antisens	HUR:3
chr10 124350181 124352111 +	DMBT1:sens	YBX1:2
chr10 125798031 125806240 -	CHST15:sens	YBX1:3
chr10 126395205 126477726 -		EWSR1:2
chr10 126395205 126478907 -		MOV10:2
chr10 126523071 126525239 +		PTBP1:2
chr10 126631026 126631876 +	ZRANB1:sens	MOV10:2|YBX1:2
chr10 126727566 126727724 -	CTBP2:sens	LIN28A:2
chr10 128768966 128780237 +	DOCK1:sens	CTCF:2
chr10 128768966 128788867 +	DOCK1:sens	CTCF:2
chr10 128768966 128798571 +	DOCK1:sens	CTCF:5
chr10 128768966 128926028 +	DOCK1:sens	HUR:2
chr10 128768966 129218013 -	DOCK1:antisens	HNRNPA2B1:2
chr10 128806996 128817099 +	DOCK1:sens	EIF4A3:2
chr10 128821464 128836080 -	DOCK1:antisens	HUR:2
chr10 128850945 128860040 +	DOCK1:sens	SRRM4:2
chr10 128904495 129242543 -	DOCK1:antisens	C17ORF85:2
chr10 128904495 129242543 +	DOCK1:sens	DICER:4|EIF3G:2|HUR:3|LIN28A:2|UPF1:2
chr10 129130989 129131141 +	DOCK1:sens	HUR:6
chr10 129152933 129183173 -	DOCK1:antisens	SRRM4:2
chr10 129897068 129897182 -	MKI67:sens	YBX1:4
chr10 129899522 129899965 -	MKI67:sens	EIF4A3:2|HNRNPA2B1:3|IGF2BP2:2|IGF2BP3:2|MOV10:2|ORF1P:2|TRA2B:2
chr10 131434352 131493237 +	MGMT:sens	HNRNPC:2
chr10 13150962 13151288 +	OPTN:sens	YBX1:2
chr10 13152274 13161040 +	OPTN:sens	YBX1:2
chr10 13165080 13165199 -	OPTN:antisens	HUR:2
chr10 13169745 13175581 +	OPTN:sens	TRA2B:2
chr10 131934639 131978646 +		EIF3B:2|EIF3D:2
chr10 134161488 134165257 +	LRRC27:sens	HUR:3
chr10 134421419 134464009 -	INPP5A:antisens	EIF3G:2
chr10 135209217 135216277 +	MTG1:sens	YBX1:3
chr10 135211939 135212019 -	MTG1:antisens	MOV10:2
chr10 135211939 135212019 +	MTG1:sens	DDX54:2
chr10 13712406 13716976 -	FRMD4A:sens	YBX1:5
chr10 14938845 14939516 -	SUV39H2:antisens	HUR:6|ORF1P:2
chr10 14938845 14943261 -	SUV39H2:antisens	HUR:3
chr10 14970015 14977563 +	DCLRE1C:antisens	HUR:2
chr10 14987104 15063862 -		NOP58:3|TRA2B:2
chr10 15145304 15153785 +		DDX54:2
chr10 15161342 15172311 +	NMT2:antisens	HUR:3
chr10 15824154 15879317 +	MINDY3:antisens	HUR:8
chr10 15824154 15889942 +	MINDY3:antisens	HUR:3
chr10 15858834 15889942 -	MINDY3:sens	CAPRIN1:2
chr10 17196676 17243807 -	TRDMT1:sens	SRRM4:2
chr10 17270258 17277388 +	VIM:sens	YBX1:2
chr10 17271275 17277388 +	VIM:sens	TOP3B:3|YBX1:5
chr10 17271724 17271867 +	VIM:sens|VIM-AS1:antisens	YBX1:3
chr10 17271734 17271901 +	VIM:sens|VIM-AS1:antisens	YBX1:7
chr10 17271734 17271937 +	VIM:sens|VIM-AS1:antisens	YBX1:6
chr10 17275586 17278378 +	VIM:sens	HNRNPF:4|TRA2B:3
chr10 17275769 17278378 -	VIM:antisens	HUR:2
chr10 17632148 17632371 +	HACD1:antisens	HUR:2|ORF1P:4
chr10 17702463 17702547 -	STAM:antisens	HUR:2
chr10 19884123 19896829 +	MALRD1:sens	HNRNPL:2
chr10 20571146 20571330 -	PLXDC2:antisens	HUR:2
chr10 21129668 21129778 -	NEBL:sens	EIF4A3:2
chr10 21940602 21940697 +	MLLT10:sens	PTBP1:2|TRA2B:2
chr10 22207708 22218070 -	DNAJC1:sens	AGO2:2|METTL3:2
chr10 22615360 22617627 +	COMMD3-BMI1:sens|BMI1:sens	HNRNPC:2
chr10 24783429 24802363 -	KIAA1217:antisens	FUS:2
chr10 24790308 24790474 -	KIAA1217:antisens	YBX1:2
chr10 24889575 24896832 -	ARHGAP21:sens	MBNL2:4
chr10 24932391 24932562 -	ARHGAP21:sens	MOV10:2
chr10 24955914 24959326 +	ARHGAP21:antisens	SRRM4:3
chr10 26377132 26385611 +	MYO3A:sens	MOV10:2
chr10 26986595 26998697 +	PDSS1:sens	ORF1P:2
chr10 27333086 27381441 -	ANKRD26:sens	AGO2:2|DDX21:2
chr10 27447478 27469995 -	MASTL:antisens	HUR:3
chr10 27447478 27470510 -	MASTL:antisens	HUR:2
chr10 27453993 27454468 +	MASTL:sens	HUR:2
chr10 27504464 27507112 -	ACBD5:sens	TRA2B:2
chr10 27512136 27512381 +	ACBD5:antisens	ORF1P:3
chr10 28879649 28884970 -	WAC:antisens	HUR:8|U2AF65:2
chr10 28884662 28884970 -	WAC:antisens	HUR:2
chr10 3141467 3162236 +	PFKP:sens	HNRNPU:2
chr10 3147307 3162236 -	PFKP:antisens	EIF3G:2
chr10 3149950 3151672 +	PFKP:sens	YBX1:2
chr10 3160974 3175506 +	PFKP:sens	HUR:2
chr10 31749966 31750166 +	ZEB1:sens	YTHDC1:4
chr10 32101635 32199491 +	ARHGAP12:antisens	HUR:5
chr10 32128233 32132514 -	ARHGAP12:sens	EIF4A3:2
chr10 32197100 32199491 -	ARHGAP12:sens	MOV10:3|YTHDC1:2
chr10 32197100 32199491 +	ARHGAP12:antisens	HUR:2
chr10 32309950 32311178 -	KIF5B:sens	EIF4A3:2|FBL:2|MOV10:2|NOP56:2|POLII:3|TRA2B:2|YBX1:4
chr10 32317356 32326535 -	KIF5B:sens	EIF4A3:4|FMR1:2|HNRNPU:4|HUR:2|MOV10:5|POLII:2|RBM47:4
chr10 32322819 32323699 +	KIF5B:antisens	HUR:14
chr10 32326182 32326535 -	KIF5B:sens	HUR:2
chr10 32740520 32751977 -	CCDC7:antisens	HUR:4
chr10 32740520 32761470 -	CCDC7:antisens	HUR:5
chr10 32751611 32860821 -	CCDC7:antisens	HUR:2
chr10 32923182 33018385 -	CCDC7:antisens	HNRNPC:2
chr10 33197296 33200598 -	ITGB1:sens	DGCR8:2
chr10 33211185 33211274 -	ITGB1:sens	SRRM4:2
chr10 33502314 33510791 -	NRP1:sens	HUR:2|ORF1P:3
chr10 34661426 34663930 +	PARD3:antisens	ORF1P:2
chr10 35426710 35441308 -	CREM:antisens	HUR:2
chr10 38120160 38145265 -	ZNF248:sens	HUR:2|ORF1P:2
chr10 390749 395394 -	DIP2C:sens	MOV10:6
chr10 43292267 43292971 +	BMS1:sens	DDX54:2|EIF4A3:3|LIN28A:2|TRA2B:2
chr10 43316382 43319232 +	BMS1:sens	PTBP1:2
chr10 43882208 43882768 -	HNRNPF:sens	PTBP1:2
chr10 45953233 45959775 -	MARCH8:sens	MOV10:2
chr10 45954568 45984865 -	MARCH8:sens	EIF4A3:2|IGF2BP1:2|NOP58:2|YTHDC1:2
chr10 459853 468973 +	DIP2C:antisens	METTL14:3
chr10 49541997 49542190 +	MAPK8:sens	METTL3:2
chr10 49609655 49613024 +	MAPK8:sens	ORF1P:2
chr10 50708584 50714058 -	ERCC6:sens	MOV10:2
chr10 51295110 51338363 +	PARG:antisens|PARGP1:antisens	LIN28A:3
chr10 51589435 51589747 +	TIMM23B:sens|NCOA4:sens	UPF1:2
chr10 51764445 51767836 +	AGAP6:sens	HNRNPC:2|TOP3B:2
chr10 51853028 51866225 -	WASHC2A:antisens	HUR:5
chr10 51859738 51877818 +	WASHC2A:sens	TRA2B:2
chr10 5754357 5773166 -	FAM208B:antisens	HUR:3
chr10 5762223 5766496 -	FAM208B:antisens	HNRNPM:4|HNRNPU:2
chr10 5772450 5773166 -	FAM208B:antisens	HUR:5|ORF1P:2
chr10 5808204 5808258 -	GDI2:sens	HNRNPC:2|HUR:2
chr10 5815805 5842668 -	GDI2:sens	MOV10:2
chr10 64936057 64949206 -	JMJD1C:sens	MOV10:3
chr10 64952698 64954135 +	JMJD1C:antisens	HUR:12
chr10 69667803 69669199 +	SIRT1:sens	EIF4A3:2|YTHDC1:2
chr10 69692354 69726559 +	HERC4:antisens	HUR:9
chr10 69700696 69804320 -	HERC4:sens	EIF3A:2|LIN28A:3
chr10 70098373 70098983 +	HNRNPH3:sens	SRRM4:2
chr10 70152895 70156638 -	RUFY2:sens	YBX1:2
chr10 70153832 70161494 +	RUFY2:antisens	HUR:4
chr10 70179560 70229920 -	DNA2:sens	U2AF65:2
chr10 70181982 70229920 -	DNA2:sens	PTBP1:2
chr10 70190193 70229920 -	DNA2:sens	LIN28B:2
chr10 70218861 70229920 -	DNA2:sens	HNRNPU:2|MOV10:2
chr10 70227880 70229920 -	DNA2:sens	MOV10:2
chr10 70243177 70266475 +	SLC25A16:antisens	HUR:2|ORF1P:3
chr10 70482212 70532856 -	CCAR1:antisens	PTBP1:2
chr10 70497602 70516240 +	CCAR1:sens	AGO2:2|IGF2BP2:2
chr10 70520764 70546449 +	CCAR1:sens	EIF3D:2
chr10 70545893 70549672 -	CCAR1:antisens	HUR:4
chr10 70545893 70549672 +	CCAR1:sens	EIF4A3:2|YBX1:2
chr10 70545893 70551098 -	CCAR1:antisens	HUR:4
chr10 70547684 70548085 +	CCAR1:sens	MOV10:2
chr10 70547684 70549672 +	CCAR1:sens
chr10 70549467 70549672 -	CCAR1:antisens	HUR:2
chr10 70719562 70720005 +	DDX21:sens	YBX1:2
chr10 70719562 70721913 -	DDX21:antisens	HUR:10
chr10 70719562 70741337 -	DDX21:antisens	HUR:2|PTBP1:2
chr10 70721838 70730106 +	DDX21:sens	DDX21:5|HUR:2|IGF2BP3:3|LIN28A:3|RBM47:2|TRA2B:2|YBX1:2|YTHDC1:2
chr10 70723047 70731808 -	DDX21:antisens	DGCR8:5
chr10 70723047 70731808 +	DDX21:sens	FMR1:4|HNRNPU:2|SRRM4:4|TRA2B:2|YBX1:2
chr10 70728732 70730106 +	DDX21:sens	HNRNPC:5
chr10 70729957 70737444 +	DDX21:sens	MSI3:2
chr10 70737285 70737444 +	DDX21:sens	YBX1:2
chr10 70738598 70738732 +	DDX21:sens	DDX21:4
chr10 70945743 70949191 +	SUPV3L1:sens	HNRNPA2B1:2
chr10 70945743 70951522 +	SUPV3L1:sens	TOP3B:4|YBX1:2
chr10 71144089 71144671 +	HK1:sens	YBX1:3
chr10 72357104 72362531 +		HUR:3
chr10 7285520 7290611 -	SFMBT2:sens	SRRM4:2
chr10 7285520 7290611 +	SFMBT2:antisens	LARP4B:2
chr10 7285520 7327916 -	SFMBT2:sens	MOV10:3|ZC3H7B:2
chr10 7318854 7327916 -	SFMBT2:sens	MOV10:6
chr10 7318854 7327916 +	SFMBT2:antisens	MOV10:3
chr10 73578374 73588834 -	PSAP:sens	AGO2:3
chr10 73587771 73594262 +	PSAP:antisens	MOV10:2|NOP58:2
chr10 74100547 74100928 -	DNAJB12:sens	MOV10:2
chr10 74468041 74475660 +	MCU:sens	MOV10:2
chr10 74594117 74631338 -	MCU:antisens	EIF3D:2|TAF15:2
chr10 74831795 74833585 -	P4HA1:sens	LIN28A:2
chr10 74896462 74897828 -	ECD:sens	HNRNPC:3
chr10 75227311 75231371 +	PPP3CB:antisens	HUR:3
chr10 75227311 75232461 +	PPP3CB:antisens	HUR:2
chr10 75472962 75480417 +	BMS1P4:antisens	HUR:3
chr10 76285014 76315227 +	ADK:sens	U2AF65:2
chr10 76468079 76469096 +		UPF1:2
chr10 76598441 76603236 +	KAT6B:sens	YBX1:2
chr10 7839010 7844817 +	ATP5C1:sens	MOV10:3|ORF1P:2
chr10 79009323 79011014 +	KCNMA1:antisens	MOV10:2
chr10 79570852 79572531 -	DLG5:sens	EWSR1:2
chr10 79739899 79789298 -		YBX1:2
chr10 79760734 79760852 -	POLR3A:sens	MOV10:2
chr10 79769295 79779023 +	POLR3A:antisens	MBNL2:2
chr10 80878672 80899534 -	ZMIZ1:antisens	MOV10:2
chr10 80899439 80921890 +	ZMIZ1:sens	DDX54:2|HNRNPH:2
chr10 82265217 82265554 +	TSPAN14:sens	HNRNPU:2
chr10 82271900 82272025 +	TSPAN14:sens	YBX1:2
chr10 84033621 84034215 +	NRG3:sens	HUR:3
chr10 84498333 84503295 +	NRG3:sens	HNRNPA2B1:2
chr10 86177527 86223772 -	CCSER2:antisens	HUR:4
chr10 86185487 86237420 -	CCSER2:antisens	MOV10:2
chr10 871005 890995 -	LARP4B:sens	HNRNPH:2
chr10 875325 931700 -	LARP4B:sens	HNRNPC:3
chr10 90653628 90665417 +	STAMBPL1:sens	HNRNPC:2
chr10 909683 910210 -	LARP4B:sens	FMR1:2
chr10 909683 931700 -	LARP4B:sens	MOV10:3
chr10 90974342 90974488 -	LIPA:sens	HUR:2
chr10 93185038 93221941 +	HECTD2:sens|HECTD2-AS1:antisens	ORF1P:2
chr10 93711160 93713630 -	BTAF1:antisens	HUR:5
chr10 93711160 93757508 +	BTAF1:sens	DDX21:2
chr10 93751876 93768032 +	BTAF1:sens	MOV10:4
chr10 93754292 93768032 +	BTAF1:sens	MOV10:3
chr10 93841077 93952393 +	CPEB3:antisens	DDX21:2
chr10 94215333 94216188 -	IDE:sens	METTL3:2
chr10 94230011 94297307 +	IDE:antisens	nELAVL:5
chr10 94234598 94235751 -	IDE:sens	RBM47:2
chr10 94269807 94297307 -	IDE:sens	HUR:5
chr10 94708031 94715471 +	EXOC6:sens	EIF4A3:2
chr10 94757231 94818092 -	EXOC6:antisens	HUR:3
chr10 95069777 95169496 -	MYOF:sens	YBX1:4
chr10 95140976 95141153 -	MYOF:sens	YBX1:4
chr10 96018557 96022489 +	PLCE1:sens	YBX1:2
chr10 96259978 96267104 -	TBC1D12:antisens	HNRNPU:2
chr10 96347986 96354611 +	HELLS:sens	HUR:2|ORF1P:2
chr10 97959831 97967655 +	BLNK:antisens	nELAVL:2
chr10 98277867 98292947 +	TM9SF3:antisens	HUR:2
chr10 98287170 98336586 -	TM9SF3:sens	ORF1P:3
chr10 98292808 98319493 +	TM9SF3:antisens	HUR:2
chr10 98326687 98327264 +	TM9SF3:antisens	DICER:2
chr10 98592017 98593236 +	LCOR:sens	ORF1P:2
chr10 98667022 98667504 -	LCOR:antisens	HUR:3
chr10 98667022 98667504 +	LCOR:sens	MOV10:6
chr10 99190712 99193198 -	PGAM1:antisens	AGO1:2|AGO4:2|METTL3:2
chr10 99190712 99193198 +	PGAM1:sens	MSI3:2
chr10 99994203 99995921 +	R3HCC1L:sens	YBX1:3
chr11 10011040 10024236 -	SBF2:sens	EIF4A3:2
chr11 1006528 1008135 +	AP2A2:sens	SRRM4:2
chr11 101832472 101849190 +	CEP126:sens	EIF4A3:3
chr11 102076624 102094483 -	YAP1:antisens	ZC3H7B:2
chr11 102195836 102196253 +	BIRC3:sens	HUR:2
chr11 102198783 102221674 +		EIF4A3:4|FMR1:3|MOV10:2|RBM47:6|TRA2B:2|YBX1:3|ZC3H7B:3
chr11 102233627 102239279 +	BIRC2:sens	HNRNPA2B1:2
chr11 102988360 103027499 -	DYNC2H1:antisens	ORF1P:3
chr11 103006224 103033876 +	DYNC2H1:sens	EIF4A3:2|HNRNPA2B1:2
chr11 103151077 103158334 +	DYNC2H1:sens	LIN28A:2
chr11 10326650 10327645 -	ADM:antisens	HNRNPC:2
chr11 104903791 104912446 -		RBM47:2
chr11 105962052 105962204 +	AASDHPPT:sens	MSI2:2
chr11 106680719 106681204 +	GUCY1A2:antisens	HUR:3
chr11 106849345 106856857 -	GUCY1A2:sens	MOV10:2
chr11 107506362 107536168 +	ELMOD1:sens	HUR:2
chr11 108002634 108005043 +	ACAT1:sens	EIF4A3:2
chr11 108009625 108012427 -	ACAT1:antisens	ORF1P:2
chr11 108009625 108017086 +	ACAT1:sens	HNRNPC:2|IGF2BP3:2|LIN28A:2|ORF1P:2
chr11 108046973 108047817 -	NPAT:sens	MOV10:2
chr11 108119660 108129802 -	ATM:antisens	HUR:2
chr11 108119660 108139336 -	ATM:antisens	HUR:2
chr11 108129713 108138069 +	ATM:sens	DDX54:3
chr11 108137898 108142133 -	ATM:antisens	MOV10:2
chr11 108137898 108142133 +	ATM:sens	RBM47:2
chr11 108186550 108206688 +	ATM:sens|C11orf65:antisens	FMR1:2
chr11 10821662 10822036 -	EIF4G2:sens	TRA2B:2
chr11 10825684 10825965 -	EIF4G2:sens	YBX1:2
chr11 108544194 108550287 -	DDX10:antisens	HUR:2
chr11 110477285 110561352 +	ARHGAP20:antisens	HUR:4
chr11 111486967 111491126 +	SIK2:sens	EIF3B:2
chr11 111735904 111750181 +		RBM47:2
chr11 111952706 111952759 +	C11orf57:sens	HUR:2
chr11 112923180 112923362 +	NCAM1:sens	HUR:2
chr11 113085091 113085233 -	NCAM1:antisens	HUR:2
chr11 117023157 117034608 +	PAFAH1B2:sens	EIF4A3:2
chr11 117161616 117164724 +	BACE1:antisens	MOV10:2
chr11 117206321 117283982 -		AGO2:3|EWSR1:4|LIN28B:2|RBM47:5|U2AF65:4|UPF1:2
chr11 117209282 117283982 -		WDR33:2
chr11 117209282 117283982 +		CSTF2T:2
chr11 117214882 117283982 -		RBM47:7
chr11 117214882 117283982 +		HNRNPC:2|HUR:2|MSI1:2|nELAVL:3|RBM47:2
chr11 117222506 117283982 -		DKC1:3
chr11 117222506 117283982 +		CSTF2T:4|HUR:2
chr11 117232551 117283982 -		RBM47:3
chr11 117232551 117283982 +		HUR:4
chr11 117233120 117283982 -		RBM47:7
chr11 117233120 117283982 +		HUR:2
chr11 117251330 117283982 -		DGCR8:2|MOV10:2
chr11 117263212 117283982 -		RBM47:2
chr11 117266263 117283982 -		DKC1:2|FMR1:2
chr11 117281544 117283982 -		RBM47:3
chr11 117281544 117283982 +		HUR:4
chr11 118239346 118242381 +	UBE4A:sens	YBX1:2
chr11 118279748 118279856 +	ATP5L:sens|LOC100131626:antisens	nELAVL:2
chr11 118339490 118348916 -	KMT2A:antisens	MOV10:2
chr11 118339490 118348916 +	KMT2A:sens	HNRNPA2B1:2|YBX1:5
chr11 118360507 118369243 +	KMT2A:sens	LIN28B:2
chr11 118365003 118370135 -	KMT2A:antisens	HUR:2
chr11 118422501 118430579 -	IFT46:sens	MOV10:2
chr11 118451961 118455359 +	ARCN1:sens	YBX1:2
chr11 118454524 118455359 +	ARCN1:sens	YBX1:2
chr11 118502876 118520898 +	PHLDB1:sens	SRRM4:2
chr11 118888668 118888763 +	RPS25:antisens	HNRNPU:2
chr11 118967213 118972785 +		PTBP1:2
chr11 119146707 119158656 +	CBL:sens	YBX1:2
chr11 120276827 120278532 +	ARHGEF12:sens	U2AF65:8|YTHDC1:2
chr11 120278447 120300226 +	ARHGEF12:sens	YBX1:2
chr11 120302480 120322433 +	ARHGEF12:sens	YBX1:2
chr11 120310838 120347457 -	ARHGEF12:antisens	YBX1:3
chr11 120317112 120340097 -	ARHGEF12:antisens	HUR:2|U2AF65:2
chr11 120327827 120338017 +	ARHGEF12:sens	PTBP1:2
chr11 120358149 120358623 +	ARHGEF12:sens	HUR:6|ORF1P:6
chr11 121008318 121008517 -	TECTA:antisens	EIF3A:2|LIN28A:4
chr11 1213090 1217946 +	MUC5AC:sens	AGO2:2
chr11 121384861 121478885 -	SORL1:antisens	HUR:3
chr11 121454180 121454287 +	SORL1:sens	LIN28A:2
chr11 122928960 122929538 -	HSPA8:sens	FMR1:2|SRRM4:2
chr11 123601333 123601479 -	ZNF202:sens	FMR1:3|MOV10:2
chr11 124856638 124875108 +	CCDC15:sens	LIN28B:2
chr11 12530131 12533080 +	PARVA:sens	FBL:2|NOP56:2
chr11 125476196 125490021 +	STT3A:sens	SRRM4:3
chr11 125514021 125514163 +	CHEK1:sens	FMR1:2
chr11 126143231 126143349 +	FOXRED1:sens	HUR:2
chr11 12785726 12923660 +	TEAD1:sens	METTL3:2
chr11 129996595 130000061 -	APLP2:antisens	HNRNPH:2
chr11 130130751 130131824 -	ZBTB44:sens	IGF2BP1:2|MOV10:2|ORF1P:2
chr11 134037891 134062804 -	NCAPD3:sens	MOV10:2
chr11 134038364 134046281 +	NCAPD3:antisens	HUR:3
chr11 134054532 134064633 -	NCAPD3:sens	YBX1:2
chr11 134062584 134079371 -	NCAPD3:sens	DICER:2|HNRNPC:2
chr11 134126442 134129639 -	ACAD8:antisens	HNRNPU:2
chr11 13435077 13443385 -	BTBD10:sens	MOV10:3
chr11 14793483 14856641 +	PDE3B:sens	PTBP1:2
chr11 14880589 14891176 -	PDE3B:antisens	HNRNPC:2
chr11 16800548 16805380 +	PLEKHA7:antisens	YBX1:3
chr11 16800548 16873902 +	PLEKHA7:antisens	YBX1:2
chr11 17112881 17113006 -	PIK3C2A:sens	SRRM4:2
chr11 17124209 17143880 -	PIK3C2A:sens	U2AF65:2
chr11 17131979 17144360 +	PIK3C2A:antisens	DICER:2
chr11 17150847 17170334 -	PIK3C2A:sens	EWSR1:2
chr11 17316871 17317758 -	NUCB2:antisens	HUR:4
chr11 17316871 17323417 +	NUCB2:sens	MOV10:2
chr11 17316871 17333667 +	NUCB2:sens	EIF4A3:2
chr11 18010144 18014540 -	SERGEF:sens	MOV10:2
chr11 18312989 18314523 +	HPS5:antisens	HUR:3
chr11 18502032 18541150 -	TSG101:sens	HUR:2
chr11 20104553 20125270 +	NAV2:sens	U2AF65:2
chr11 2017106 2017228 -	H19:sens|HOTS:antisens	nELAVL:4
chr11 20417349 20429578 -	PRMT3:antisens	HUR:2
chr11 22225350 22249132 +	ANO5:sens	CTCF:2
chr11 22225350 22283844 -	ANO5:antisens	HUR:4
chr11 22242643 22284589 +	ANO5:sens	HUR:5|IGF2BP3:2|ORF1P:3
chr11 22247530 22261230 -	ANO5:antisens	HUR:3
chr11 22276917 22284589 +	ANO5:sens	HUR:3
chr11 27520906 27523467 -	LIN7C:sens	EIF4A3:2
chr11 27523349 27523467 -	LIN7C:sens	DGCR8:4|HNRNPC:5|HNRNPU:3
chr11 28042163 28104515 +	KIF18A:antisens	HUR:3
chr11 2972489 3000467 -	NAP1L4:sens	POLII:3
chr11 2991033 2993473 -	NAP1L4:sens	MOV10:2
chr11 30557541 30602041 -	MPPED2:sens	CTCF:2|FMR1:2
chr11 32118690 32120074 -	RCN1:antisens	HUR:3|ORF1P:2
chr11 32608558 32611187 +	EIF3M:sens	EIF3A:2|EIF3B:2|HNRNPC:2
chr11 32948703 32956981 +	QSER1:sens	EIF4A3:3
chr11 32953289 32956981 +	QSER1:sens	DDX21:2
chr11 32976842 33001814 -		EWSR1:2|HNRNPU:2|LIN28A:7|LIN28B:7|U2AF65:2
chr11 33113817 33127610 -	CSTF3:sens	YBX1:2
chr11 33120580 33121263 -	CSTF3:sens	CTCF:2
chr11 33123723 33127610 +	CSTF3:antisens	HUR:2
chr11 33307959 33309057 +	HIPK3:sens	DDX21:2|IGF2BP1:2|IGF2BP3:2|MOV10:2
chr11 33604884 33667582 -	KIAA1549L:antisens	HUR:3
chr11 33770323 33777521 +	FBXO3:antisens	ORF1P:5|ZC3H7B:2
chr11 34107611 34113603 +	CAPRIN1:sens	EIF4A3:2
chr11 34107909 34111003 +	CAPRIN1:sens	DDX54:3
chr11 34118743 34118843 +	CAPRIN1:sens	CAPRIN1:2|PTBP1:3|RBM47:4|YBX1:2
chr11 34129758 34137431 -	NAT10:antisens	HUR:2
chr11 35219668 35229753 +	CD44:sens	YBX1:2
chr11 3746333 3752808 -	NUP98:sens	EIF4A3:2|PTBP1:2|TRA2B:2|YBX1:2
chr11 3746333 3752808 +	NUP98:antisens	HUR:2
chr11 3746333 3781856 +	NUP98:antisens	HNRNPC:2
chr11 3756421 3797251 +	NUP98:antisens	HUR:2
chr11 420463 431906 -	ANO9:sens	HNRNPC:2
chr11 43348057 43356904 -	API5:antisens	HUR:3
chr11 43400783 43413502 +	TTC17:sens	AGO2:2
chr11 43400783 43419663 +	TTC17:sens	AGO2:2
chr11 44129233 44148505 -	EXT2:antisens	HUR:3
chr11 44129233 44193292 +	EXT2:sens	AGO2:2
chr11 44639712 44639915 -	CD82:antisens	PTBP1:2|U2AF65:2
chr11 46098305 46113774 -	PHF21A:sens	MOV10:5|YTHDC1:3
chr11 46397878 46402104 +		HUR:2
chr11 46665829 46671867 +	ATG13:sens	PTBP1:4
chr11 46698632 46700775 -	ARHGAP1:sens	MBNL2:2
chr11 46801744 46802035 +	CKAP5:antisens	HUR:2
chr11 46801744 46810323 -	CKAP5:sens	EIF4A3:2|TRA2B:2
chr11 46958118 47074069 +		YTHDF1:2
chr11 47187819 47196864 -	ARFGAP2:sens	HUR:2
chr11 47199073 47204315 -	PACSIN3:sens	HUR:2
chr11 47199073 47204315 +	PACSIN3:antisens	HUR:4
chr11 47254365 47256223 +	DDB2:sens	DDX21:2
chr11 47487489 47493909 +	CELF1:antisens	HUR:2
chr11 47603640 47604020 +	NDUFS3:sens	HNRNPC:2|IGF2BP3:2|TOP3B:2
chr11 47652588 47656286 -	MTCH2:sens	AGO2:3
chr11 47744528 47786914 -	FNBP4:sens	EIF4A3:5
chr11 47806474 47820015 -	NUP160:sens	MOV10:2|PTBP1:5|RBM47:2
chr11 57093459 57095356 -	SSRP1:sens	HNRNPL:3|POLII:2|PTBP1:2|SRRM4:3|WDR33:2
chr11 57095186 57095356 -	SSRP1:sens	DDX54:2
chr11 57461274 57461387 -	ZDHHC5:antisens	HUR:2
chr11 57556509 57586652 -		HUR:2
chr11 576483 612222 -		HNRNPU:2
chr11 581492 582081 +	PHRF1:sens	CAPRIN1:2
chr11 59022928 59039929 +		HNRNPU:2
chr11 606442 606596 +	PHRF1:sens	YBX1:2
chr11 61031959 61044152 -	VWCE:sens	HUR:2
chr11 61039147 61045948 +	VWCE:antisens	HUR:2
chr11 61079256 61081958 -	DDB1:sens	SRRM4:2
chr11 61079256 61097056 -	DDB1:sens	FMR1:2
chr11 61081519 61097056 -	DDB1:sens	LIN28B:3
chr11 61094251 61097546 -	DDB1:sens	HUR:2
chr11 61108908 61112838 +	TKFC:sens	HUR:3
chr11 61133517 61135470 +	TMEM138:sens	AGO2:2|MOV10:2
chr11 61551752 61551857 -	MYRF:antisens	HUR:2
chr11 61567097 61570931 +	FADS1:antisens	RBM47:2
chr11 61605250 61608197 +	FADS2:sens	MSI2:2
chr11 61607806 61624543 +	FADS2:sens	NOP58:2
chr11 61607878 61608164 +	FADS2:sens	PTBP1:3
chr11 61624483 61625002 +	FADS2:sens	CAPRIN1:4|LARP4B:2
chr11 61630754 61632749 +	FADS2:sens	EIF4A3:2|HNRNPU:3|IGF2BP3:2|MSI1:5|MSI2:12|MSI3:7|PTBP1:3|RBM47:7|YBX1:10
chr11 61643831 61646319 -	FADS3:sens	PTBP1:4|YBX1:3
chr11 61912705 61913166 -	INCENP:antisens	HUR:5
chr11 62290555 62290776 -	AHNAK:sens	YBX1:4
chr11 62295265 62295375 -	AHNAK:sens	YBX1:2
chr11 62296060 62296212 -	AHNAK:sens	YBX1:3
chr11 62297631 62297751 -	AHNAK:sens	YBX1:2
chr11 62297841 62298224 -	AHNAK:sens	METTL3:2
chr11 62303417 62303570 -	AHNAK:sens	HNRNPH:2
chr11 62334278 62339154 -	EEF1G:sens	YBX1:2
chr11 62334278 62339373 -	EEF1G:sens	YBX1:2
chr11 62346033 62356693 +	TUT1:antisens	NOP58:2
chr11 62400037 62407203 -	GANAB:sens	HUR:2
chr11 62406831 62407203 -	GANAB:sens	YBX1:3
chr11 62600383 62603313 -	WDR74:sens	TOP3B:2|YBX1:2
chr11 62620382 62620507 -	SNHG1:sens	FBL:5|NOP56:3|NOP58:11
chr11 62620547 62622023 -	SNHG1:sens	EIF4A3:2|SRRM4:2
chr11 62649365 62652829 +	SLC3A2:sens	TOP3B:3
chr11 62651929 62651997 +	SLC3A2:sens	AGO2:2|ALKBH1:2|DDX21:6|DGCR8:15|EIF4A3:31|HNRNPC:3|HUR:2|LIN28A:9|METTL14:4|METTL3:2|PTBP1:16|RBM10:2|SRRM4:10|TARBP2:2|YBX1:20
chr11 62652649 62653080 +	SLC3A2:sens	DDX21:2|FUS:2|HNRNPC:2|TOP3B:5
chr11 63449328 63449449 +	RTN3:sens	HUR:3
chr11 63960550 63964869 +	STIP1:sens
chr11 63964743 63964869 +	STIP1:sens	CTCF:2|HNRNPC:2|HUR:2|SRRM4:2|YTHDF2:2
chr11 63970922 63971094 -	STIP1:antisens	HNRNPU:2
chr11 63974823 63990661 +	FERMT3:sens	YBX1:2
chr11 64003726 64003799 +	VEGFB:sens	METTL3:2
chr11 64022706 64034743 +	PLCB3:sens
chr11 64024090 64032699 -	PLCB3:antisens	CAPRIN1:4|DICER:6|EIF3D:4|LIN28B:10|MOV10:6
chr11 64126625 64129217 -	RPS6KA4:antisens	TOP3B:2
chr11 64620208 64622958 +	EHD1:antisens
chr11 64844927 64850871 +	CDCA5:antisens	HUR:9
chr11 64863683 64879180 -	VPS51:antisens	HNRNPH:2
chr11 64939717 64940485 -	SPDYC:antisens	LIN28A:4
chr11 65266645 65266756 +	MALAT1:sens	TRA2B:2
chr11 65266744 65266894 -	MALAT1:antisens	HUR:2
chr11 65266744 65266894 +	MALAT1:sens	DDX54:6|U2AF65:7
chr11 65266789 65266894 +	MALAT1:sens|TALAM1:antisens	DDX21:2|DDX54:5|HNRNPA2B1:4|HNRNPC:2|HNRNPU:8|METTL3:2|PTBP1:4|TRA2B:6
chr11 65267635 65267739 +	MALAT1:sens|TALAM1:antisens	CSTF2T:2|EIF4A3:2|HNRNPU:5|METTL3:2
chr11 65267679 65267795 +	MALAT1:sens|TALAM1:antisens	FMR1:2|HNRNPU:4|HUR:2|ORF1P:2|ZC3H7B:2
chr11 65267870 65268013 +	MALAT1:sens|TALAM1:antisens	DDX54:2|TRA2B:2
chr11 65267906 65268121 +	MALAT1:sens|TALAM1:antisens	DDX54:11|EIF4A3:2|HNRNPC:4|HNRNPU:2|RBM47:2|U2AF65:2
chr11 65267918 65268185 +	MALAT1:sens|TALAM1:antisens	DDX54:3
chr11 65267958 65268333 +	MALAT1:sens|TALAM1:antisens	CSTF2T:2|EIF4A3:6|HNRNPA2B1:2|HNRNPU:7|POLII:2
chr11 65267991 65268121 -	TALAM1:sens|MALAT1:antisens	HUR:3
chr11 65267991 65268121 +	MALAT1:sens|TALAM1:antisens	HNRNPA2B1:4|HNRNPC:2|MSI2:3
chr11 65268147 65268290 +	MALAT1:sens|TALAM1:antisens	DDX54:2|TRA2B:2
chr11 65268749 65268873 +	MALAT1:sens|TALAM1:antisens	AGO2:3|HNRNPA1:2|HNRNPC:3|MBNL2:3|METTL3:2|SRRM4:2
chr11 65269270 65270048 +	MALAT1:sens|TALAM1:antisens	AGO2:2|HNRNPU:2
chr11 65269313 65269729 +	MALAT1:sens|TALAM1:antisens	CSTF2T:2|HNRNPA2B1:2|HNRNPU:2|HUR:3|nELAVL:2
chr11 65269792 65272066 +	MALAT1:sens|TALAM1:antisens	HNRNPU:2
chr11 65270026 65270329 +	MALAT1:sens|TALAM1:antisens	HNRNPU:4|PTBP1:2
chr11 65270278 65271365 +	MALAT1:sens|TALAM1:antisens	AGO2:2|RBM47:2
chr11 65270461 65271402 -	TALAM1:sens|MALAT1:antisens	HUR:3
chr11 65270461 65271402 +	MALAT1:sens|TALAM1:antisens	DDX54:5|HNRNPC:2|PTBP1:5|TRA2B:3|U2AF65:3
chr11 65270588 65272066 +	MALAT1:sens|TALAM1:antisens	U2AF65:5
chr11 65270764 65271547 +	MALAT1:sens|TALAM1:antisens	HNRNPU:14|HUR:2|PTBP1:2|RBM47:2
chr11 65271200 65271829 +	MALAT1:sens|TALAM1:antisens	PTBP1:5|U2AF65:7
chr11 65271200 65272066 +	MALAT1:sens|TALAM1:antisens	HNRNPU:6|PTBP1:4|U2AF65:2
chr11 65271200 65272490 +	MALAT1:sens|TALAM1:antisens	PTBP1:2
chr11 65271275 65271376 +	MALAT1:sens|TALAM1:antisens	HNRNPA2B1:2|TRA2B:2|U2AF65:2
chr11 65271377 65271522 +	MALAT1:sens|TALAM1:antisens	RBM47:3
chr11 65271377 65272624 -	TALAM1:sens|MALAT1:antisens	SRRM4:2
chr11 65271377 65272624 +	MALAT1:sens|TALAM1:antisens	AGO2:2|DDX54:3|HNRNPH:2|HNRNPU:12|PTBP1:2
chr11 65272297 65272409 +	MALAT1:sens|TALAM1:antisens	EWSR1:2
chr11 65272320 65272749 +	MALAT1:sens|TALAM1:antisens	EIF4A3:3|HNRNPA2B1:8|METTL3:4|MSI2:2|nELAVL:2|PTBP1:2|U2AF65:2
chr11 65272408 65272772 +	MALAT1:sens|TALAM1:antisens	HNRNPU:3
chr11 65272491 65272586 +	MALAT1:sens|TALAM1:antisens	HNRNPA2B1:2|HNRNPU:8|TRA2B:2
chr11 65272491 65272611 +	MALAT1:sens|TALAM1:antisens	HNRNPU:2
chr11 65272625 65273105 +	MALAT1:sens|TALAM1:antisens	HNRNPU:8
chr11 65272658 65272846 +	MALAT1:sens|TALAM1:antisens	DDX21:2|HNRNPA2B1:4|HNRNPU:8|MSI2:3|PTBP1:2|RBM47:2
chr11 65272669 65272772 +	MALAT1:sens|TALAM1:antisens	EIF4A3:2|HNRNPC:2|METTL3:2
chr11 65272822 65273498 +	MALAT1:sens|TALAM1:antisens	DDX21:2|HNRNPL:2
chr11 65273002 65273489 +	MALAT1:sens|TALAM1:antisens	HNRNPU:5
chr11 65273095 65273286 +	MALAT1:sens|TALAM1:antisens	HNRNPU:3
chr11 65273288 65273489 -	TALAM1:sens|MALAT1:antisens	HUR:2
chr11 65383783 65388437 +	PCNX3:sens	DICER:2
chr11 65394876 65404910 +		MBNL2:2|nELAVL:2
chr11 65622492 65622652 -	CFL1:sens	PCBP2:4
chr11 65622882 65623563 -	CFL1:sens	DDX54:3
chr11 65638007 65638129 -	EFEMP2:sens	DDX21:2
chr11 65639441 65640405 -		HUR:2
chr11 65639441 65640405 +		TARBP2:2
chr11 65661485 65664477 -	FOSL1:sens	YBX1:2
chr11 65684283 65686531 +		FUS:3|HUR:2|ORF1P:2
chr11 65829157 65829469 +	SF3B2:sens	EIF4A3:2
chr11 66001603 66006748 -	PACS1:antisens	HUR:2
chr11 66026018 66029278 +	KLC2:sens	FBL:2|NOP56:2
chr11 66100998 66101129 -	RIN1:sens	FBL:3|NOP56:3|SRRM4:2
chr11 66204575 66204734 +	MRPL11:antisens	HUR:2
chr11 66281877 66287219 -	BBS1:antisens	DDX21:2
chr11 6632048 6633475 -		FBL:2|NOP56:2
chr11 66466110 66475770 -	SPTBN2:sens	DDX54:2|MSI2:2
chr11 66526514 66529921 -	C11orf80:antisens	MOV10:2
chr11 66615997 66620131 -	PC:sens	FBL:2|NOP56:2
chr11 67119019 67121052 -	POLD4:sens|LOC100130987:antisens	HUR:4|SRRM4:2|TARBP2:2
chr11 67351605 67352712 -	GSTP1:antisens	METTL14:2
chr11 67786065 67795377 +	ALDH3B1:sens	HUR:2
chr11 67806462 67818366 +		EIF3D:2
chr11 67811281 67818366 +		YBX1:13
chr11 67820326 67832098 -	CHKA:sens	HUR:2
chr11 68115315 68133170 +	LRP5:sens	YTHDC1:2
chr11 68173992 68183995 -	LRP5:antisens	DGCR8:2
chr11 68197043 68197168 +	LRP5:sens	YBX1:7
chr11 68318589 68331900 -	PPP6R3:antisens	DICER:3
chr11 68334482 68370960 -	PPP6R3:antisens	HUR:2
chr11 68359044 68363686 +	PPP6R3:sens	SRRM4:2
chr11 68363565 68377491 -	PPP6R3:antisens	NOP56:2
chr11 68527037 68529155 -	CPT1A:sens	MSI2:2|YBX1:2
chr11 68527693 68529155 +	CPT1A:antisens	DKC1:2
chr11 68562272 68575106 +	CPT1A:antisens	LIN28B:2
chr11 68564324 68580044 -	CPT1A:sens	EIF4A3:2
chr11 68821501 68847351 +	TPCN2:sens	HUR:3
chr11 68830352 68839491 -	TPCN2:antisens	HUR:2
chr11 69467886 69467934 +	CCND1:sens	YBX1:3
chr11 69468926 69488089 -		U2AF65:2
chr11 70200407 70202360 +	PPFIA1:sens	MOV10:2
chr11 70200463 70201843 -	PPFIA1:antisens	MOV10:4
chr11 70263119 70265962 +	CTTN:sens	EIF4A3:2|METTL3:6|POLII:3|REC:3|TRA2B:2|YBX1:5
chr11 70265852 70265962 +	CTTN:sens	POLII:4|RBM47:2
chr11 71189441 71189515 +	NADSYN1:sens	AUF1:2
chr11 71671796 71671937 +	RNF121:sens	TARBP2:2
chr11 71693853 71698157 +	RNF121:sens	AGO2:2|AGO4:2|AUF1:3|C22ORF28:2|CAPRIN1:3|DICER:8|EIF3A:7|EIF3B:9|EIF3G:9|FMR1:3|HUR:4|LARP4B:4|LIN28A:2|LIN28B:3|METTL14:3|MOV10:3|NOP56:2|ORF1P:3|TARBP2:2|UPF1:4
chr11 71939392 71940274 +	INPPL1:sens	FMR1:2
chr11 71944789 71945290 +	INPPL1:sens	PTBP1:2
chr11 73418465 73431944 -	RAB6A:sens	MOV10:2
chr11 73685716 73686166 -	UCP2:sens	HUR:2
chr11 74045577 74045682 -	PGM2L1:sens	AGO2:3|MSI2:2
chr11 74336453 74353765 -	POLD3:antisens	HUR:4|ORF1P:2
chr11 75694431 75694557 -	UVRAG:antisens	HUR:10
chr11 75694431 75694557 +	UVRAG:sens	RBM47:6
chr11 75694431 75719911 -	UVRAG:antisens	HUR:2
chr11 75694431 75728024 -	UVRAG:antisens	HUR:17
chr11 77330651 77336863 -	CLNS1A:sens	MOV10:3
chr11 77330651 77340944 -	CLNS1A:sens	HNRNPU:2
chr11 77333545 77336863 -	CLNS1A:sens	IGF2BP3:2
chr11 77336008 77336863 -	CLNS1A:sens	POLII:3
chr11 77383087 77389198 +	RSF1:antisens	HUR:2
chr11 77386081 77402283 -	RSF1:sens	EIF4A3:2
chr11 77396150 77404656 -	RSF1:sens	ORF1P:4
chr11 77412862 77413002 +	RSF1:antisens	HUR:4
chr11 77583221 77583398 +	AAMDC:sens	RBM47:2
chr11 77690042 77702345 +	INTS4:antisens	RBM47:2
chr11 77817853 77835260 -	ALG8:sens	EIF4A3:2|PCBP2:2|PTBP1:4
chr11 778369 778629 +	LOC171391:sens	AGO2:2
chr11 78051812 78053215 +	GAB2:antisens	ORF1P:2
chr11 78147007 78204241 -	NARS2:sens	HNRNPU:2
chr11 78859755 78926954 +	TENM4:antisens	HUR:5|MOV10:2
chr11 802682 803587 +	PIDD1:antisens	EIF3A:2|YTHDF1:2
chr11 811681 811814 +	RPLP2:sens	DDX21:9
chr11 82989769 82991303 +	CCDC90B:antisens	EIF3A:2|EIF3D:2|FMR1:2|LIN28B:2|MOV10:2
chr11 830714 830831 +	CRACR2B:sens	HUR:2
chr11 83962281 85309832 -	DLG2:sens	MOV10:2
chr11 84134029 84134136 -	DLG2:sens	HUR:5
chr11 8474369 8486369 -	STK33:sens	HNRNPL:2
chr11 85669822 85685785 -	PICALM:sens	HUR:2
chr11 85692788 85722179 -	PICALM:sens	RBM47:2
chr11 85692788 85737409 +	PICALM:antisens	EIF3A:2|EIF3B:3|LIN28A:2
chr11 85711686 85714494 -	PICALM:sens	U2AF65:2
chr11 85712078 85726006 +	PICALM:antisens	MOV10:2
chr11 86778736 86784012 +	TMEM135:sens	PCBP2:2
chr11 86778736 86802437 +	TMEM135:sens	U2AF65:2
chr11 8706986 8707116 +	RPL27A:sens	DDX21:2
chr11 8772168 8832882 -	ST5:sens	YBX1:2
chr11 88033698 88033813 -	CTSC:sens	YTHDC1:4|YTHDF2:2
chr11 8824377 8832882 +	ST5:antisens	HUR:3
chr11 8934000 8934080 +	AKIP1:sens	HNRNPH:2
chr11 8934000 8941067 -	AKIP1:antisens	HUR:2
chr11 8936373 8941067 +	AKIP1:sens	PTBP1:2
chr11 89891313 89892505 -	NAALAD2:antisens	EIF3G:2
chr11 89943704 89947343 +	CHORDC1:antisens	AGO2:2
chr11 9182260 9191496 -	DENND5A:sens	CTCF:2
chr11 92084026 92088570 -		HUR:4
chr11 92085262 92088570 +	FAT3:sens	LIN28A:4|MOV10:4
chr11 92085816 92088470 -	FAT3:antisens	YBX1:2
chr11 93454760 93455023 +	CEP295:sens|SCARNA9:sens	NOP58:2
chr11 93458817 93460803 -	CEP295:antisens	EWSR1:6
chr11 93521167 93529706 -	MED17:antisens	HUR:3
chr11 93523740 93527201 +	MED17:sens	ORF1P:2
chr11 93911535 93922249 +		HUR:11
chr11 9444553 9446809 -	IPO7:antisens	FUS:2
chr11 9444553 9456578 -	IPO7:antisens	HUR:3
chr11 9450087 9450743 +	IPO7:sens	RBM47:2
chr11 94528177 94533477 -	AMOTL1:antisens	MOV10:2
chr11 94532556 94533477 +	AMOTL1:sens	MOV10:2
chr11 94901729 94902021 +	SESN3:antisens	HNRNPH:4
chr11 95546096 95552068 +	CEP57:sens	LIN28A:2
chr11 95647406 95649127 +	MTMR2:antisens	RBM47:2
chr11 9606805 9606900 +	WEE1:sens	PTBP1:2
chr11 9829547 9874296 -	SBF2:sens	RBM47:2
chr12 1003728 1003801 +	WNK1:sens	EIF4A3:2|FMR1:2|IGF2BP3:2
chr12 1003728 1006847 +	WNK1:sens	U2AF65:2
chr12 100451349 100476912 -	UHRF1BP1L:sens	SRRM4:2
chr12 100601441 100606306 -	DEPDC4:sens|ACTR6:antisens	HUR:3
chr12 100707200 100723097 +	SCYL2:sens	FMR1:2
chr12 101680099 101685882 -	UTP20:antisens	HUR:2
chr12 101738373 101761754 -	UTP20:antisens	HUR:2|ORF1P:2
chr12 102107868 102114032 +	CHPT1:sens	HUR:2|PTBP1:2
chr12 103353140 103354294 -		HUR:2
chr12 104328922 104329050 -	HSP90B1:antisens	ORF1P:3
chr12 104370696 104374740 +	TDG:sens	HUR:2
chr12 105227869 105280217 +	SLC41A2:antisens	HUR:2
chr12 105303433 105322472 -		MOV10:2
chr12 105303433 105322472 +		HNRNPC:2
chr12 108079590 108091374 -	PWP1:antisens	HNRNPU:2
chr12 108082392 108091374 -	PWP1:antisens	PTBP1:2|SRRM4:2
chr12 108082392 108091374 +	PWP1:sens	HNRNPH:3
chr12 108924981 108941767 -	SART3:sens	HNRNPC:2|MOV10:2|TARBP2:2
chr12 109046048 109048186 -	CORO1C:sens	LIN28A:2
chr12 109048082 109048186 +	CORO1C:antisens	HUR:3
chr12 109511243 109511337 +	USP30:sens	IGF2BP1:2
chr12 109650641 109660717 -	ACACB:antisens	HNRNPC:2
chr12 109898441 109915155 +	KCTD10:antisens	C17ORF85:6|DICER:7|EIF3A:14|EIF3B:10|EIF3D:10|EIF3G:7|LIN28B:11|METTL3:10|MOV10:12|ORF1P:6|UPF1:4
chr12 110388972 110391039 -	GIT2:sens	YBX1:2
chr12 110421178 110421499 -	GIT2:sens	EIF4A3:3|U2AF65:2
chr12 110454193 110468563 -	ANKRD13A:antisens	EIF3B:2
chr12 110565165 110570441 -	IFT81:antisens	HUR:2
chr12 110565165 110630511 +	IFT81:sens	HUR:2
chr12 110819557 110820765 +	ANAPC7:antisens	HUR:3
chr12 11167183 11222364 -	PRH1:sens|PRH1-PRR4:sens|PRH1-TAS2R14:sens	DDX21:3|HUR:2|PTBP1:13|RBM47:2
chr12 111855923 111856681 -	SH2B3:antisens	FBL:2|NOP56:2
chr12 111884746 111884837 +	SH2B3:sens	MOV10:2
chr12 111893833 111923669 -	ATXN2:sens	HNRNPU:2|IGF2BP3:2|PTBP1:2|YTHDC1:2
chr12 111895018 111902519 -	ATXN2:sens	U2AF65:2
chr12 111947353 111993723 -	ATXN2:sens	nELAVL:2
chr12 111990084 111993723 -	ATXN2:sens	MOV10:4|SRRM4:2
chr12 112093370 112097149 +	BRAP:antisens	MOV10:2
chr12 112130501 112130700 -	ACAD10:antisens	HUR:6
chr12 112321385 112321572 +	MAPKAPK5:sens	YBX1:2
chr12 112498074 112518938 -	NAA25:sens	AGO2:2|FMR1:2|IGF2BP1:2|IGF2BP3:2
chr12 112513482 112516545 -	NAA25:sens	ORF1P:2
chr12 112513482 112530940 -	NAA25:sens	ORF1P:2
chr12 112608004 112609067 -	HECTD4:sens	DDX54:2
chr12 112666451 112702016 -	HECTD4:sens	HNRNPC:2
chr12 112667502 112670889 +	HECTD4:antisens	EWSR1:2
chr12 112676856 112677831 +	HECTD4:antisens	HUR:3
chr12 112676856 112690332 -	HECTD4:sens	HNRNPH:5
chr12 112676856 112690332 +	HECTD4:antisens	PTBP1:3
chr12 112676856 112703787 +	HECTD4:antisens	SRRM4:3
chr12 112757029 112757546 -	HECTD4:sens	ORF1P:2
chr12 112844551 112846142 -	RPL6:sens	TRA2B:2|YBX1:2
chr12 112890999 112893867 -	PTPN11:antisens	HUR:2
chr12 113599075 113614898 -	DDX54:sens	DDX54:2
chr12 1136914 1137738 +	ERC1:sens	MOV10:5
chr12 1136956 1137060 +	ERC1:sens	PTBP1:2
chr12 113796371 113825711 +	PLBD2:sens	YBX1:3
chr12 116401212 116406902 +	MED13L:antisens	ORF1P:2
chr12 116450602 116460406 -	MED13L:sens	HNRNPC:2
chr12 116457583 116549317 +	MED13L:antisens	ZC3H7B:2
chr12 116534474 116549317 -	MED13L:sens	MSI2:3
chr12 116668238 116675510 -	MED13L:sens	MOV10:2
chr12 116668338 116675510 -	MED13L:sens	HNRNPC:3|U2AF65:4|YTHDC1:2
chr12 116675273 116675510 -	MED13L:sens	YTHDC1:2|YTHDF1:3
chr12 117365828 117402659 -	FBXW8:antisens	HUR:4
chr12 118476376 118478074 -	WSB2:sens	HNRNPC:3
chr12 118519932 118533619 -	VSIG10:sens	EWSR1:2
chr12 118583264 118583380 +	PEBP1:sens	MSI3:2|YBX1:2
chr12 118615006 118651915 +	TAOK3:antisens	HUR:2
chr12 118636856 118651915 -	TAOK3:sens	HNRNPC:2
chr12 120142168 120146123 -	CIT:sens	EIF4A3:2
chr12 120171969 120214646 -	CIT:sens	CTCF:4|EIF4A3:2|HNRNPA2B1:2
chr12 120171969 120214646 +	CIT:antisens	MOV10:2
chr12 120241010 120288079 -	CIT:sens	U2AF65:2
chr12 120568450 120575123 -	GCN1:sens	YBX1:2
chr12 120592774 120593523 -	GCN1:sens	LIN28A:4|MOV10:2|YBX1:5
chr12 120635125 120636803 -	RPLP0:sens	DDX21:2
chr12 120636357 120637008 -	RPLP0:sens	YBX1:4
chr12 120636657 120636803 -	RPLP0:sens	REC:3
chr12 120651939 120653220 -	PXN:sens	YBX1:2
chr12 121004628 121009094 +	RNF10:sens	U2AF65:2
chr12 121163571 121177811 -		HUR:2
chr12 121659716 121661237 -	P2RX4:antisens	HNRNPU:2
chr12 121877660 121878780 -	KDM2B:sens	TRA2B:2
chr12 121958788 121987543 -	KDM2B:sens	HUR:2
chr12 122064455 122079946 +		HUR:3
chr12 122468606 122481959 -	BCL7A:antisens	ZC3H7B:2
chr12 122692582 122692707 -	DIABLO:sens|B3GNT4:antisens	HUR:3|ORF1P:3
chr12 122716873 122729309 +	VPS33A:antisens	HUR:3
chr12 122773036 122812973 -	CLIP1:sens	TRA2B:4|YBX1:2
chr12 122773036 122812973 +	CLIP1:antisens	HUR:4
chr12 122773036 122819252 +	CLIP1:antisens	HUR:16
chr12 122801296 122819252 +	CLIP1:antisens	HUR:5
chr12 122812494 122819252 +	CLIP1:antisens	HUR:4
chr12 122821179 122832026 +	CLIP1:antisens	MOV10:2
chr12 122825300 122826244 -	CLIP1:sens	LIN28A:2
chr12 123005051 123005128 -	RSRC2:sens	LIN28B:2
chr12 123019211 123072421 +	KNTC1:sens	MOV10:2
chr12 123026597 123071304 -	KNTC1:antisens	MOV10:2
chr12 123026597 123071304 +	KNTC1:sens	U2AF65:2
chr12 123028147 123032516 +	KNTC1:sens	EIF4A3:2
chr12 123052808 123061576 +	KNTC1:sens	LIN28A:8
chr12 123469443 123469595 +	PITPNM2:antisens	HUR:2
chr12 123640946 123645930 -	MPHOSPH9:sens	HUR:4
chr12 123645328 123687922 -	MPHOSPH9:sens	MOV10:2
chr12 123645328 123687922 +	MPHOSPH9:antisens	MOV10:2
chr12 123705919 123707674 -	MPHOSPH9:sens	U2AF65:4
chr12 123832576 123834988 +	SBNO1:antisens	HUR:2
chr12 123875177 123880979 +	KMT5A:sens	POLII:2
chr12 124071294 124074996 +	TMED2:sens	MOV10:2
chr12 124094486 124101150 +	DDX55:sens	EIF4A3:2|SRRM4:2
chr12 124105570 124115080 -	EIF2B1:sens	ALKBH1:2
chr12 124130002 124132673 +	GTF2H3:sens	HUR:2
chr12 124172598 124175221 +	TCTN2:sens	EIF3B:2
chr12 124172598 124184357 +	TCTN2:sens	HUR:2
chr12 124341603 124345717 -	DNAH10:antisens	DICER:2
chr12 124811955 124817013 +	NCOR2:antisens	HNRNPU:2
chr12 124904503 124941708 -	NCOR2:sens	EIF4A3:2
chr12 124922476 124932030 -	NCOR2:sens	MOV10:2
chr12 125279741 125299660 -	SCARB1:sens	LARP4B:2
chr12 125284670 125292473 -	SCARB1:sens	YBX1:2
chr12 12713558 12713699 +	DUSP16:antisens	HUR:2
chr12 12788711 12790648 -	CREBL2:antisens	AGO2:3
chr12 1289706 1292587 +	ERC1:sens	EIF4A3:2
chr12 129299320 129299615 +	SLC15A4:antisens	ORF1P:2
chr12 13043956 13066600 -	GPRC5A:antisens	LIN28B:2
chr12 130890717 130897332 +	RIMBP2:antisens	FUS:2
chr12 130890717 130907106 +	RIMBP2:antisens	HUR:3
chr12 131280540 131306333 +	STX2:antisens	ORF1P:2
chr12 131283070 131283180 +	STX2:antisens	HUR:3
chr12 131283070 131286033 -	STX2:sens	YBX1:2
chr12 131297502 131311812 +	STX2:antisens	HUR:3
chr12 132199367 132210175 -	SFSWAP:antisens	HUR:4|U2AF65:2
chr12 132405645 132405778 +	ULK1:sens	MSI2:2|YTHDF1:2
chr12 132472250 132599090 +		EIF4A3:4
chr12 132474509 132491422 +	EP400:sens	EIF4A3:2
chr12 132489622 132491422 +	EP400:sens	MOV10:2|YBX1:3
chr12 132628993 132636986 +	NOC4L:sens	FBL:2|NOP56:2
chr12 133234454 133238270 +	POLE:antisens	HNRNPU:4
chr12 133318005 133331719 +	ANKLE2:antisens	HUR:3
chr12 1345935 1399178 +	ERC1:sens	MOV10:7|YBX1:2
chr12 1399018 1399178 +	ERC1:sens	LIN28A:2
chr12 1399018 1553916 +	ERC1:sens	MOV10:2
chr12 14599922 14610229 +	ATF7IP:sens	PTBP1:2|RBM47:2
chr12 15481444 15486903 -	PTPRO:antisens	HUR:2
chr12 15636908 15657003 +	PTPRO:sens	MBNL2:2
chr12 19407979 19410471 +	PLEKHA5:sens	EIF4A3:2|HNRNPA2B1:2
chr12 19418684 19427917 -	PLEKHA5:antisens	HUR:2
chr12 19422660 19436679 -	PLEKHA5:antisens	TOP3B:2
chr12 19427450 19440490 +	PLEKHA5:sens	YBX1:2
chr12 19626182 19671047 -	AEBP2:antisens	HUR:5
chr12 20709594 20709644 +	PDE3A:sens	PTBP1:2
chr12 20769164 20786712 +	PDE3A:sens	HNRNPC:2
chr12 21011820 21172314 +		RBM47:4
chr12 21013951 21172314 +		RBM47:5
chr12 21015346 21054401 -	SLCO1B3:antisens	HUR:2|ORF1P:3
chr12 21791287 21799950 -	LDHB:sens	FMR1:2|LIN28A:2|METTL3:2|POLII:2
chr12 21791287 21807611 +	LDHB:antisens	AGO2:4
chr12 22199159 22218602 +	CMAS:sens	PACT:3
chr12 22676360 22680826 +	C2CD5:antisens	HUR:4
chr12 22796697 22826594 +	ETNK1:sens	HNRNPU:2
chr12 24208356 24212230 +	SOX5:antisens	HUR:3
chr12 24211091 24212230 +	SOX5:antisens	HUR:5
chr12 25348150 25357949 +		REC:2
chr12 2613602 2622150 -	CACNA1C:antisens	HNRNPC:2
chr12 26538201 26538321 +	ITPR2:antisens	ORF1P:3
chr12 26589154 26596583 +	ITPR2:antisens	FBL:2|MOV10:2|NOP56:2
chr12 26589154 26628351 +	ITPR2:antisens	HUR:3
chr12 26703180 26775338 +	ITPR2:antisens	HUR:3
chr12 26703180 26835606 +	ITPR2:antisens	YBX1:2
chr12 26848539 26943160 +	ITPR2:antisens	HUR:2
chr12 26868685 26878698 +	ITPR2:antisens	HNRNPU:3
chr12 27521195 27530497 -	ARNTL2:antisens	FUS:2|TAF15:3
chr12 27824364 27827154 +	PPFIBP1:sens	TOP3B:2
chr12 28458582 28544344 +	CCDC91:sens	HNRNPL:2|MOV10:2
chr12 2907872 2907985 +	FKBP4:sens|ITFG2-AS1:antisens	HNRNPU:2
chr12 2929252 2930958 +	ITFG2:sens	LIN28A:2
chr12 29492784 29494749 -		MOV10:2
chr12 29709790 29786269 -	TMTC1:sens	ORF1P:3|YTHDC1:2
chr12 2973486 2975687 +	FOXM1:antisens	EIF3A:3
chr12 2973486 2977920 -	FOXM1:sens	YBX1:2
chr12 30814075 30819185 +	IPO8:antisens	HUR:3
chr12 30873745 30879022 +	CAPRIN2:antisens	MOV10:2
chr12 30881582 30904067 -	CAPRIN2:sens	YTHDC1:2
chr12 31545548 31545630 +	DENND5B:antisens	U2AF65:2
chr12 31566370 31568382 -	DENND5B:sens	EIF4A3:2
chr12 31566370 31579358 -	DENND5B:sens	ORF1P:2
chr12 31577469 31595859 -	DENND5B:sens	EIF4A3:5
chr12 31605083 31613228 -	DENND5B:sens	YBX1:3
chr12 32532421 32532487 -		NOP56:2
chr12 32751431 32777386 +	FGD4:sens	MOV10:2
chr12 32760872 32764217 +	FGD4:sens	HUR:4
chr12 32866143 32875567 +	DNM1L:sens	MOV10:2
chr12 3763378 3782758 +	CRACR2A:antisens	HUR:4
chr12 39708936 39711968 -	KIF21A:sens	HUR:8|PTBP1:2
chr12 39745579 39764063 +	KIF21A:antisens	HUR:16
chr12 40152218 40152508 +	C12orf40:sens|SLC2A13:antisens	HUR:4
chr12 41463767 41463924 +	CNTN1:sens	nELAVL:2
chr12 42480157 42523653 +	GXYLT1:antisens	HUR:4
chr12 42768665 42792796 +	PPHLN1:sens	MOV10:2
chr12 4382902 4388085 -	CCND2:antisens	HUR:4
chr12 4387926 4388085 +	CCND2:sens	HUR:2
chr12 44136260 44142412 +	PUS7L:antisens	HNRNPU:3
chr12 44161906 44172105 -	IRAK4:antisens	HUR:4
chr12 44187526 44190900 -	TWF1:sens	HUR:12|ORF1P:2
chr12 45725078 45771896 -	ANO6:antisens	HUR:2
chr12 45761471 45815056 +	ANO6:sens	DDX54:2|RBM47:2
chr12 45814854 45816845 +	ANO6:sens	FUS:2
chr12 46319925 46342320 -	SCAF11:sens	RBM47:2
chr12 463242 472263 +	KDM5A:antisens	HNRNPC:2
chr12 46339032 46357971 -	SCAF11:sens	HNRNPU:2
chr12 46342220 46345510 -	SCAF11:sens	EIF3G:2
chr12 4763458 4794491 +	NDUFA9:sens	LIN28B:5
chr12 48084301 48090186 -	RPAP3:sens	MOV10:2
chr12 48249413 48258960 -	VDR:sens	EIF4A3:2
chr12 48465450 48468576 -	SENP1:sens	PTBP1:2
chr12 49333438 49334971 -	ARF3:sens	EIF4A3:2
chr12 49430908 49436428 -	KMT2D:sens	FMR1:2
chr12 49437983 49449107 -		HUR:2
chr12 49460751 49463775 -	RHEBL1:sens	FBL:2|NOP56:2
chr12 49490923 49495979 +	LMBR1L:antisens	AGO2:6|DGCR8:2|EWSR1:3|FMR1:2|GAG:2|HNRNPU:4|LIN28A:5|LIN28B:7|U2AF65:3
chr12 49523283 49580241 -		ALKBH1:7|CTCF:8|DDX21:16|DGCR8:14|EIF4A3:7|FMR1:3|HNRNPC:33|HNRNPL:8|HNRNPU:12|HUR:4|IGF2BP1:10|IGF2BP2:4|IGF2BP3:9|LIN28A:4|METTL3:20|MOV10:28|MSI2:23|PCBP2:5|POLII:5|PTBP1:29|RBM6:5|REC:8|SRRM4:30|TARBP2:3|TOP3B:3|U2AF65:5|UPF1:6|WDR33:2|YTHDC1:3|YTHDF1:8|YTHDF2:8|ZC3H7B:2
chr12 49523283 49580241 +		MOV10:12
chr12 49525081 49580616 -		AGO2:8|CAPRIN1:5|CTCF:2|DDX21:8|DDX54:2|EIF4A3:2|FMR1:3|FUS:2|HNRNPC:7|HNRNPF:2|HNRNPL:6|HUR:2|IGF2BP1:7|IGF2BP3:3|MBNL2:4|METTL3:11|MOV10:17|MSI2:22|PCBP2:12|PTBP1:48|RBM47:3|REC:10|SRRM4:35|U2AF65:5|UPF1:4|WDR33:3|YTHDC1:2|YTHDF1:14|YTHDF2:12|ZC3H7B:5
chr12 49525081 49580616 +		DGCR8:4|MOV10:2
chr12 49663248 49663470 +	TUBA1C:sens	AGO2:2|DDX21:2|SRRM4:2
chr12 49719859 49725190 -	TROAP:antisens	LIN28B:2
chr12 49883248 49884514 +	SPATS2:sens	MOV10:2
chr12 49888524 49908396 -	SPATS2:antisens	HUR:4
chr12 49888524 49916636 -	SPATS2:antisens	HUR:3
chr12 50410414 50412372 -	RACGAP1:sens	YBX1:2
chr12 50488220 50488355 +	SMARCD1:sens	MOV10:2
chr12 50821545 50831621 +	LARP4:sens	LIN28A:2
chr12 50821545 50855130 +	LARP4:sens	MOV10:2
chr12 50824278 50829407 -	LARP4:antisens	HUR:4
chr12 51079616 51108379 +	DIP2B:sens	C22ORF28:2
chr12 51097923 51102345 +	DIP2B:sens	YBX1:2
chr12 51382165 51386122 +	SLC11A2:antisens	METTL3:2
chr12 51402259 51404549 -	SLC11A2:sens	DDX54:2
chr12 51461456 51470430 +	CSRNP2:antisens	LIN28B:2
chr12 52180326 52188425 +	SCN8A:sens	EIF3D:3
chr12 5269473 5281055 -		EIF3B:2
chr12 52840435 52843637 +	KRT6B:antisens	HUR:2
chr12 52862300 52865300 +	KRT6C:antisens	HUR:2
chr12 52880958 52887181 -		HUR:2
chr12 52885306 52911947 -		DDX54:2
chr12 53345265 53346685 -		EWSR1:13
chr12 53345903 53346685 -		EWSR1:3|LIN28B:3
chr12 53410257 53410394 -	EIF4B:antisens	YBX1:2
chr12 53410257 53416411 +	EIF4B:sens	MOV10:5
chr12 53410257 53428508 -	EIF4B:antisens	HUR:2
chr12 53410257 53432195 -	EIF4B:antisens	HUR:4
chr12 53421566 53421972 +	EIF4B:sens
chr12 53421566 53433486 -	EIF4B:antisens	DGCR8:2|MOV10:2|QKI:2|TAF15:2
chr12 53421799 53427818 +	EIF4B:sens	SRRM4:2
chr12 53450797 53457201 +	TNS2:sens	SRRM4:2
chr12 53594027 53594230 -	ITGB7:sens	HUR:4|MOV10:2
chr12 53849669 53853187 +	PCBP2:sens	YBX1:3
chr12 53859716 53862616 +	PCBP2:sens	ORF1P:2
chr12 53859716 53865591 +	PCBP2:sens	IGF2BP2:2|MOV10:2|nELAVL:2|ORF1P:2|PCBP2:2|SRRM4:3
chr12 54626878 54627021 -	CBX5:sens	MOV10:2
chr12 54680446 54680872 +		HNRNPC:4|U2AF65:2
chr12 54737009 54741835 +	COPZ1:sens	AGO2:2
chr12 54791149 54796834 -	ITGA5:sens|LOC102724050:antisens	FMR1:2|LIN28A:2|PTBP1:3|RBM6:2|YTHDF2:2
chr12 54793648 54796834 -	ITGA5:sens|LOC102724050:antisens	LIN28B:4|MOV10:3
chr12 54795369 54795639 +	LOC102724050:sens|ITGA5:antisens	MOV10:2
chr12 56216356 56216516 -	DNAJC14:sens	HUR:2
chr12 56347889 56350003 +	PMEL:antisens	EIF3A:2
chr12 56549203 56553514 +		EIF4A3:9|LIN28A:2|MOV10:2|MSI2:4|PCBP2:2|REC:2|YBX1:14|YTHDC1:2
chr12 56552658 56552820 +	MYL6:sens	HUR:2
chr12 56552658 56552839 +	MYL6:sens	HUR:2|PTBP1:3
chr12 56577959 56581090 -	SMARCC2:sens	HNRNPC:6|HUR:2|MOV10:2|NOP58:3
chr12 56631591 56637917 -	ANKRD52:sens	HNRNPC:2
chr12 56647851 56648504 -	ANKRD52:sens	SRRM4:2
chr12 56810157 56826308 +	TIMELESS:antisens	HUR:5
chr12 56956201 56962817 +	RBMS2:sens	AGO2:2
chr12 57031959 57036364 -	ATP5B:sens	CSTF2T:2
chr12 57059988 57064148 -	PTGES3:sens	MOV10:2
chr12 57064059 57065631 -	PTGES3:sens	HNRNPC:3
chr12 57064059 57066849 -	PTGES3:sens	MOV10:2
chr12 57065533 57065631 -	PTGES3:sens	IGF2BP1:2
chr12 57124880 57128029 +		HUR:2
chr12 57125364 57140638 -	PRIM1:sens	HNRNPC:2
chr12 57139829 57144979 +	PRIM1:antisens	HUR:2
chr12 57449996 57450161 -	NEMP1:sens	METTL3:2|nELAVL:2|U2AF65:2
chr12 57498247 57500122 -	STAT6:sens	YBX1:4|YTHDC1:2|YTHDF1:2
chr12 57537462 57539273 -	LRP1:antisens	LARP4B:2
chr12 57537462 57604263 -	LRP1:antisens	HUR:2
chr12 57539010 57573924 -	LRP1:antisens	HUR:2
chr12 57562923 57595402 -	LRP1:antisens	EIF3A:2
chr12 57569692 57594318 -	LRP1:antisens	MOV10:2|NOP56:2
chr12 57573830 57573924 +	LRP1:sens	HNRNPC:2|REC:2
chr12 57604090 57604263 -	LRP1:antisens	HUR:4
chr12 57677607 57682823 +	R3HDM2:antisens	HNRNPC:7
chr12 57924094 57928235 -	DCTN2:sens	MOV10:2
chr12 57994107 57994220 -	PIP4K2C:antisens	HUR:4
chr12 6076652 6145657 -	VWF:sens	HUR:2
chr12 64195871 64196185 +	TMEM5:sens	DKC1:2
chr12 64502712 64509673 -	SRGAP1:antisens	HUR:4
chr12 6450942 6451283 -		YBX1:2
chr12 64803742 64803875 -	XPOT:antisens	HUR:2
chr12 64818379 64821900 -	XPOT:antisens	CSTF2T:2
chr12 64873792 64883899 -	TBK1:antisens	HUR:3
chr12 65078567 65088674 -	RASSF3:antisens	HUR:2
chr12 65604709 65612399 -	LEMD3:antisens	PTBP1:2
chr12 6645850 6646556 +	GAPDH:sens	PTBP1:2
chr12 6646086 6647162 -	GAPDH:antisens	DICER:2
chr12 6669613 6670236 -	NOP2:sens	HNRNPC:3
chr12 66698511 66731992 +	HELB:sens	nELAVL:2
chr12 66786088 66826408 +	GRIP1:antisens	HNRNPC:3
chr12 6680035 6680198 +	CHD4:antisens	HNRNPU:2
chr12 66923611 66990707 -	GRIP1:sens	HNRNPC:2
chr12 6709700 6711654 -	CHD4:sens	DDX54:2
chr12 67462830 67462937 -		HUR:5|TARBP2:2
chr12 67696256 67698430 -	CAND1:antisens	SRRM4:2
chr12 69044180 69045831 +	RAP1B:sens	EIF4A3:2
chr12 69119507 69125499 +	NUP107:sens	EIF3A:4|EIF3G:5|PACT:2|TARBP2:2
chr12 69218143 69218431 +	MDM2:sens	EIF4A3:2
chr12 6937572 6949018 +		AGO2:2
chr12 69644909 69651685 +	CPSF6:sens	AGO2:2
chr12 69644909 69656342 +	CPSF6:sens	EIF4A3:2|HUR:4|MOV10:12|YBX1:3
chr12 69644909 69663448 +	CPSF6:sens	MOV10:2
chr12 69656150 69656342 +	CPSF6:sens	U2AF65:2
chr12 69664806 69664975 +	CPSF6:sens	MOV10:2
chr12 6978263 6978347 +	TPI1:sens	YBX1:2
chr12 6981828 6982150 -	SPSB2:sens	SRRM4:2
chr12 69983265 69987393 +	CCT2:sens	MOV10:2
chr12 70149164 70150443 +	RAB3IP:sens	MOV10:2
chr12 70193989 70195501 +	RAB3IP:sens	MOV10:2
chr12 7074515 7076411 -	PHB2:sens	ORF1P:3
chr12 7074515 7079916 -		HUR:2|ORF1P:5
chr12 7076506 7076665 -	PHB2:sens|SCARNA12:sens	FBL:2|NOP56:2
chr12 71077907 71095103 +	PTPRR:antisens	HUR:2|PTBP1:2
chr12 71965294 71974203 +	LGR5:sens	HNRNPC:2
chr12 72017140 72022817 -	ZFC3H1:sens	CSTF2T:2
chr12 72095952 72097142 -	TMEM19:antisens	HUR:3
chr12 72300802 72312328 -	TBC1D15:antisens	HUR:2
chr12 72307606 72312328 +	TBC1D15:sens	HNRNPU:2
chr12 7556131 7559448 -	CD163L1:sens	CTCF:2
chr12 76443536 76449941 -	NAP1L1:sens	DDX54:2|YBX1:2
chr12 77191214 77199219 +	ZDHHC17:sens	MOV10:2
chr12 77235743 77240459 +	ZDHHC17:sens	HUR:4
chr12 77791045 77792099 -		HUR:3
chr12 78092626 78092785 +		HUR:2|ORF1P:2
chr12 78388583 78591181 -	NAV3:antisens	NOP58:2
chr12 78511807 78569207 +	NAV3:sens	YBX1:2
chr12 79986391 79990438 -	PAWR:sens	POLII:2
chr12 80202263 80211298 -	PPP1R12A:sens	HNRNPA2B1:2|MOV10:4|TRA2B:3
chr12 80202263 80211298 +	PPP1R12A:antisens	HUR:2
chr12 8083841 8086498 +	SLC2A3:antisens	HUR:2
chr12 81503339 81545875 -	ACSS3:antisens	FUS:2
chr12 81719556 81768547 +	PPFIA2:antisens	HNRNPC:2|HUR:8|nELAVL:2|ORF1P:2|PTBP1:2
chr12 82066777 82066935 +	PPFIA2:antisens	HUR:2
chr12 88500452 88500875 +	CEP290:antisens	HUR:3
chr12 88500452 88502958 +	CEP290:antisens	HUR:4
chr12 8850518 8866637 +	RIMKLB:sens	CTCF:2|HUR:2|SRRM4:2
chr12 88547068 88570096 -	TMTC3:antisens	HNRNPC:2
chr12 88569985 88593664 -		HUR:2
chr12 88898936 88939642 -	KITLG:sens	MOV10:2
chr12 89860547 89891119 +	POC1B:antisens	DDX54:5|UPF1:7
chr12 90028784 90028989 +	ATP2B1:antisens	RBM47:2
chr12 9232235 9312621 -		PTBP1:6
chr12 9246061 9317963 -		EIF4A3:2
chr12 93202793 93205210 +	EEA1:antisens	HUR:5
chr12 93202793 93220061 +	EEA1:antisens	HUR:4
chr12 93206756 93246801 -	EEA1:sens	MOV10:2|RBM47:2|YBX1:2
chr12 94562929 94603480 -	PLXNC1:antisens	HUR:4
chr12 94702056 94853764 +		ORF1P:2
chr12 95478274 95546769 +	FGD6:antisens	FMR1:2
chr12 95531298 95605043 +	FGD6:antisens	HUR:4
chr12 95546587 95546769 -	FGD6:sens	SRRM4:2
chr12 95635940 95645847 +	VEZT:sens	ORF1P:2
chr12 95660133 95690034 -	VEZT:antisens	SRRM4:2
chr12 95681440 95690034 -	VEZT:antisens	DDX21:2
chr12 96692647 96704955 +	CDK17:antisens	HUR:2
chr12 97886247 97954825 -		HNRNPU:2
chr12 99059968 99117542 +	APAF1:sens	CTCF:2
chr12 99071203 99080651 -	APAF1:antisens	HNRNPC:2|HUR:3
chr12 99071203 99093347 -	APAF1:antisens	nELAVL:2
chr12 99071203 99093347 +	APAF1:sens	HUR:2
chr12 99166820 99192783 -	ANKS1B:sens	nELAVL:5
chr12 99192712 99201693 +	ANKS1B:antisens	RBM6:3
chr12 995183 996470 +	WNK1:sens	YBX1:2
chr13 100172290 100204580 -	TM9SF2:antisens	HUR:2
chr13 100192968 100204580 -	TM9SF2:antisens	HUR:7|ORF1P:3
chr13 100192968 100204580 +	TM9SF2:sens	YBX1:2
chr13 100204421 100206709 -	TM9SF2:antisens	HUR:2
chr13 100909849 100925600 +	PCCA:sens	MOV10:3
chr13 100982815 100992513 +	PCCA:sens	MOV10:2
chr13 103268746 103275390 -	TPP2:antisens	PTBP1:2
chr13 103281832 103317275 -	TPP2:antisens	HUR:2
chr13 103491901 103493888 +	BIVM-ERCC5:sens	HUR:2
chr13 107164877 107165160 -	EFNB2:sens	MOV10:2
chr13 107211780 107219958 -	ARGLU1:sens	EIF4A3:10|HNRNPH:2|TRA2B:2
chr13 108066917 108069423 +	FAM155A:antisens	HUR:4
chr13 109253317 109318497 -	MYO16:antisens	HUR:2
chr13 109496691 109550481 -	MYO16:antisens	LIN28B:2
chr13 111111118 111141855 +	COL4A2:sens	AGO2:2|LIN28A:2|YBX1:2
chr13 111274563 111276626 +	NAXD:sens	MOV10:3|ORF1P:2
chr13 111274563 111279894 +	NAXD:sens	U2AF65:2
chr13 111862219 111920017 +	ARHGEF7:sens	MOV10:2
chr13 113181688 113181798 +	TUBGCP3:antisens	HNRNPL:2
chr13 113201875 113219492 -	TUBGCP3:sens	DICER:2
chr13 114164553 114193822 +	TMCO3:sens	YBX1:3
chr13 114277495 114286059 -	TFDP1:antisens	HUR:7
chr13 114287435 114292211 +	TFDP1:sens	HNRNPA2B1:2|YBX1:2
chr13 114538486 114541164 -	GAS6:sens|GAS6-AS1:antisens	YBX1:3
chr13 20222562 20235978 -	MPHOSPH8:antisens	HUR:2
chr13 20315705 20409829 -		METTL3:2|YBX1:2
chr13 20600752 20638685 -	ZMYM2:antisens	HUR:2
chr13 20640991 20657916 -	ZMYM2:antisens	DGCR8:2
chr13 20640991 20657916 +	ZMYM2:sens	SRRM4:2
chr13 21305980 21306260 -	EEF1AKMT1:sens	LIN28A:6
chr13 21547176 21635722 -		ZC3H7B:2
chr13 23927924 23945304 -	SACS:sens	YBX1:2
chr13 24796957 24798720 +	SPATA13:sens	REC:2|YTHDC1:2
chr13 25825991 25828572 -	MTMR6:sens	nELAVL:2
chr13 25899127 25901650 -	NUP58:antisens	HUR:2
chr13 25912774 25912869 +	NUP58:sens	EIF4A3:2
chr13 28155434 28155940 +	LNX2:antisens	HUR:2
chr13 30801549 30815223 -	KATNAL1:sens	MOV10:2|ZC3H7B:3
chr13 30801549 30829752 +	KATNAL1:antisens	DICER:2|HUR:2
chr13 30805451 30829752 +	KATNAL1:antisens	AGO2:2|C17ORF85:2|C22ORF28:2
chr13 30814597 30815223 +	KATNAL1:antisens	HUR:3
chr13 31211881 31221194 -	USPL1:antisens	HUR:3
chr13 33327470 33334858 -	PDS5B:antisens	HUR:3
chr13 35619084 35716514 +	NBEA:sens	EIF4A3:2
chr13 35716406 35736104 -	NBEA:antisens	HUR:3|ORF1P:2
chr13 35716406 35806756 -	NBEA:antisens	HUR:4
chr13 35733225 35733779 -	NBEA:antisens	HUR:4
chr13 35733225 35733779 +	NBEA:sens	PTBP1:2
chr13 36379836 36382457 +	DCLK1:antisens	HUR:2
chr13 36396866 36428730 -	DCLK1:sens	U2AF65:3
chr13 36410170 36410278 +	DCLK1:antisens	HUR:2
chr13 36428636 36521594 +	DCLK1:antisens	ORF1P:2
chr13 37586329 37596217 -	SUPT20H:sens	HUR:2
chr13 39596463 39605768 -	PROSER1:sens	U2AF65:2
chr13 41890982 41910892 +	NAA16:sens	PTBP1:2
chr13 41932440 41936295 -	NAA16:antisens	HUR:2
chr13 42481722 42486304 -	VWA8:sens	ORF1P:2|YTHDC1:2
chr13 42742576 42761284 -	DGKH:antisens	HUR:3|ORF1P:3
chr13 42869831 42882745 +	AKAP11:sens	HUR:2
chr13 42895458 42895660 -	AKAP11:antisens	HUR:2
chr13 43839534 43918886 -	ENOX1:sens	MBNL2:2
chr13 44241615 44335973 +	ENOX1:antisens	HUR:2
chr13 45556207 45556289 +	NUFIP1:antisens	HUR:2|nELAVL:5|U2AF65:2
chr13 45580337 45602138 -	GPALPP1:antisens	U2AF65:2
chr13 45978462 45992516 -	SLC25A30:sens	nELAVL:2
chr13 46065050 46093229 -	COG3:antisens	PTBP1:2
chr13 46090278 46099186 +	COG3:sens	MOV10:3
chr13 46533618 46544106 +	ZC3H13:antisens	HUR:4
chr13 46933621 46952140 -	RUBCNL:sens	HUR:4
chr13 49712883 49741439 +	FNDC3A:sens	RBM47:2
chr13 50283708 50307182 -	KPNA3:sens	RBM47:2
chr13 50296091 50299637 -	KPNA3:sens	HNRNPC:3
chr13 50655755 50656296 -	DLEU2:sens	HUR:3|SRRM4:3
chr13 51501543 51517530 -	RNASEH2B:antisens	HUR:2
chr13 51517457 51544211 +	RNASEH2B:sens	IGF2BP2:2|MOV10:2
chr13 51939839 51969619 -	INTS6:sens	YTHDC1:2
chr13 52234732 52329595 +	WDFY2:sens	EIF4A3:2
chr13 52293334 52332436 +	WDFY2:sens	EIF4A3:2
chr13 52992127 53001354 -	VPS36:sens	MOV10:2
chr13 53196124 53217919 -		YBX1:2
chr13 54937268 54937414 -		HNRNPM:2
chr13 54937268 54937414 +		WDR33:2
chr13 60348323 60385057 -	DIAPH3:sens	EIF4A3:2
chr13 60407241 60485970 -	DIAPH3:sens	EIF4A3:2
chr13 60485869 60499004 +	DIAPH3:antisens	HUR:6
chr13 61013822 61041513 +	TDRD3:sens	MOV10:2
chr13 61018817 61084889 -	TDRD3:antisens	PTBP1:3
chr13 61041372 61068709 +	TDRD3:sens	YBX1:2
chr13 67477636 67499028 -	PCDH9:sens	nELAVL:2
chr13 72204688 72256042 -	DACH1:sens	CAPRIN1:2|LIN28B:2|MOV10:2
chr13 73340110 73352518 -	DIS3:sens	HNRNPC:2
chr13 73342923 73351631 +	DIS3:antisens	HUR:3
chr13 73401148 73401256 +	PIBF1:sens	EIF4A3:2|POLII:2
chr13 73409381 73505405 +	PIBF1:sens	HNRNPC:2
chr13 74362153 74363313 +	KLF12:antisens	HUR:2|MOV10:2|ZC3H7B:2
chr13 76134889 76143643 +	UCHL3:sens	IGF2BP1:2|MOV10:2
chr13 76140831 76180068 -	UCHL3:antisens	HUR:5
chr13 76195899 76197456 +	LMO7:sens|LMO7-AS1:antisens	MOV10:2
chr13 76195899 76301234 +	LMO7:sens	MOV10:3
chr13 76301165 76369567 -	LMO7:antisens	HUR:3
chr13 76301165 76391414 +	LMO7:sens	HUR:2
chr13 77618792 77901177 -		MBNL2:2
chr13 77714182 77754453 +	MYCBP2:antisens	HUR:3
chr13 77724869 77725084 -	MYCBP2:sens	CTCF:2|DDX21:3|MOV10:2|PTBP1:2|SRRM4:2|YBX1:5
chr13 77791975 77818086 -	MYCBP2:sens	EIF4A3:2|HNRNPC:2|PTBP1:2
chr13 77798586 77862511 +	MYCBP2:antisens	AGO2:2
chr13 77807291 77853046 -	MYCBP2:sens	EIF4A3:2|MOV10:2
chr13 77817194 77870809 +	MYCBP2:antisens	HUR:3
chr13 77831806 77870809 +	MYCBP2:antisens	HUR:2
chr13 79945080 79953042 -	RBM26:sens	ALKBH1:2
chr13 80912927 80913223 -	SPRY2:sens	HUR:5|PTBP1:2
chr13 80912927 80913223 +	SPRY2:antisens	HNRNPU:2
chr13 84080886 84081033 +		AUF1:2|HUR:6
chr13 89497280 89504853 -		DKC1:8
chr13 95243107 95246161 -	TGDS:sens	SRRM4:2
chr13 95813443 95840796 +	ABCC4:antisens	CAPRIN1:2
chr13 95858786 95887088 +	ABCC4:antisens	HNRNPU:2
chr13 96258257 96277183 -	DZIP1:sens	MOV10:2
chr13 96409898 96416207 +	DNAJC3:sens	ORF1P:2
chr13 96515883 96519677 -	UGGT2:sens	HNRNPA2B1:2|SRRM4:2
chr13 96589178 96642327 +	UGGT2:antisens	MOV10:2
chr13 96589178 96684225 +	UGGT2:antisens	ORF1P:2
chr13 96622366 96651561 -	UGGT2:sens	MOV10:2
chr13 96622366 96665735 -	UGGT2:sens	PTBP1:2
chr13 96636058 96651561 +	UGGT2:antisens	HUR:2|nELAVL:2
chr13 96637493 96648389 -	UGGT2:sens	EIF4A3:2
chr13 96870443 96870922 -	HS6ST3:antisens	FUS:2|HUR:4
chr13 98116459 98117835 -	RAP2A:antisens	HUR:3
chr13 98652793 98670958 +	IPO5:sens	AGO2:6
chr13 99127075 99134575 -	STK24:sens	MOV10:2
chr13 99498178 99508285 -	DOCK9:sens	HUR:2
chr13 99966351 99970323 +	UBAC2:sens	SRRM4:2
chr14 100742827 100744804 +	YY1:sens	HNRNPC:2
chr14 100820024 100828258 -	WARS:sens	FMR1:2|HUR:2|PTBP1:5
chr14 101402109 101455127 +	MEG8:sens	CAPRIN1:2
chr14 101403740 101409175 -	MEG8:antisens	IGF2BP2:2|TNRC6B:2
chr14 101457828 101460244 -	MEG8:antisens	HUR:2
chr14 102442049 102489217 +	DYNC1H1:sens	DDX21:2
chr14 102446056 102449627 -	DYNC1H1:antisens	HUR:6
chr14 102446056 102476423 -	DYNC1H1:antisens	HUR:3
chr14 102449356 102449946 +	DYNC1H1:sens	RBM47:2
chr14 102452057 102452217 +	DYNC1H1:sens	LIN28A:2
chr14 102452945 102453100 +	DYNC1H1:sens	MBNL2:2|TRA2B:4
chr14 102461010 102461186 +	DYNC1H1:sens	YBX1:2
chr14 102461323 102514365 +	DYNC1H1:sens	YBX1:2
chr14 102466326 102469302 -	DYNC1H1:antisens	MOV10:3
chr14 102467872 102505591 +	DYNC1H1:sens	HNRNPC:2|LIN28A:4|RBM47:2
chr14 102468874 102469302 +	DYNC1H1:sens	YBX1:2
chr14 102470855 102472507 +	DYNC1H1:sens	TARBP2:2
chr14 102470855 102508071 +	DYNC1H1:sens	EIF3B:3|EIF3G:2
chr14 102476180 102476796 +	DYNC1H1:sens	AGO2:2|DDX54:3|FMR1:2
chr14 102476180 102507010 +	DYNC1H1:sens	HNRNPC:9|HUR:4
chr14 102478320 102478807 -	DYNC1H1:antisens	WDR33:2
chr14 102482686 102500525 +	DYNC1H1:sens	DDX54:2|FMR1:5
chr14 102483103 102507010 +	DYNC1H1:sens	YBX1:2
chr14 102483720 102498804 +	DYNC1H1:sens	REC:2
chr14 102496156 102509085 -	DYNC1H1:antisens	EWSR1:2
chr14 102500313 102516535 +	DYNC1H1:sens	MBNL2:2
chr14 102505035 102506069 +	DYNC1H1:sens	CAPRIN1:2|DICER:8|FBL:2|LIN28B:2|NOP56:2
chr14 102506573 102515919 +	DYNC1H1:sens	YBX1:2
chr14 102514154 102516535 +	DYNC1H1:sens	YBX1:3
chr14 102549883 102551768 -	HSP90AA1:sens	DDX54:3|FMR1:2|MOV10:2|SRRM4:3|UPF1:2|YBX1:2
chr14 103148232 103177350 -	RCOR1:antisens	U2AF65:2
chr14 103243816 103342862 +	TRAF3:sens	EIF4A3:2
chr14 103243816 103352606 +	TRAF3:sens	REC:2|YBX1:3
chr14 103336522 103342862 +	TRAF3:sens	YTHDC1:3
chr14 103398716 103433507 +	CDC42BPB:antisens	LIN28B:2
chr14 103406383 103447358 -	CDC42BPB:sens	NOP58:2|TRA2B:3|YBX1:3
chr14 103429398 103430987 -	CDC42BPB:sens	YBX1:3
chr14 103805509 103806898 +	EIF5:sens	TRA2B:2
chr14 103915256 103923549 -	MARK3:antisens	YBX1:2
chr14 103986839 103987709 -	CKB:sens	HUR:2
chr14 104128453 104129264 +	KLC1:sens	LIN28A:2|YTHDF2:2
chr14 104638912 104647235 -		EIF3G:4
chr14 105169632 105181193 +	INF2:sens	YBX1:2
chr14 105403591 105444694 -		HUR:2
chr14 105412026 105412520 -	AHNAK2:sens	EIF4A3:3|YBX1:3
chr14 105963694 105965585 -		HUR:4
chr14 106330763 106331838 -		HNRNPU:2
chr14 106330763 106331860 -		YBX1:2
chr14 106331330 106331899 +		NOP58:2
chr14 106331809 106435322 +		HNRNPH:2
chr14 106331853 106332480 +		HUR:2
chr14 106331853 106383870 +		HUR:4
chr14 106331861 106331899 +		FMR1:2
chr14 106331861 106348701 +		MOV10:3
chr14 106331861 106384090 +		LIN28B:4
chr14 106331872 106851816 -		HUR:2
chr14 106758830 106758841 +		LIN28B:7
chr14 19680595 19684290 -	BMS1P22:sens|DUXAP10:antisens	HUR:6|SRRM4:2|YTHDC1:2
chr14 19680595 19684290 +	DUXAP10:sens|BMS1P22:antisens	EIF4A3:2|MBNL2:2|POLII:2|TRA2B:11|UPF1:2
chr14 20811241 20811376 -	RPPH1:sens	ALKBH1:2|FBL:2|METTL3:14|QKI:2|SRRM4:11|WTAP:6|YTHDF1:4
chr14 20811283 20811360 -	RPPH1:sens	LIN28A:3|SRRM4:11
chr14 20811283 20811446 +	RPPH1:antisens	MOV10:4
chr14 20811288 20811431 -	RPPH1:sens	YBX1:3
chr14 20811288 20811436 -	RPPH1:sens	METTL14:6|YTHDF2:4
chr14 20811288 20811446 -	RPPH1:sens	HUR:2
chr14 20811288 20811485 -	RPPH1:sens	DDX21:2|SRRM4:2
chr14 20811288 20811529 -	RPPH1:sens	RBM7:2
chr14 20811306 20811492 -	RPPH1:sens	SRRM4:2
chr14 20811306 20811559 -	RPPH1:sens	SRRM4:12
chr14 20811332 20811376 -	RPPH1:sens	FBL:2|HNRNPU:2
chr14 20811405 20811492 -	RPPH1:sens	EIF4A3:2
chr14 20811437 20811534 -	RPPH1:sens	YBX1:2
chr14 20811437 20811554 -	RPPH1:sens	FBL:3|METTL14:2|NOP56:2|TARBP2:2|WTAP:2|YTHDC1:4|YTHDF2:4
chr14 20811437 20811559 -	RPPH1:sens	METTL14:3|METTL3:2|PTBP1:2|SRRM4:2|YTHDF2:2
chr14 20813553 20815072 +	PARP2:sens	CTCF:2
chr14 21731826 21731988 -	HNRNPC:sens	U2AF65:2
chr14 21825356 21838647 +	SUPT16H:antisens	HUR:5|MOV10:2|ORF1P:3
chr14 21830514 21830952 +	SUPT16H:antisens	HNRNPC:2
chr14 21834598 21838647 +	SUPT16H:antisens	MOV10:2
chr14 21840033 21841589 +	SUPT16H:antisens	HUR:3
chr14 21861635 21861852 -	CHD8:sens	FMR1:2
chr14 21971316 21972024 -	METTL3:sens	YTHDC1:2
chr14 23240014 23240998 +		HNRNPA2B1:2
chr14 23378692 23378804 +	RBM23:antisens	MOV10:2
chr14 23378692 23380612 -	RBM23:sens	MOV10:2
chr14 23538685 23548247 +	ACIN1:antisens	HNRNPC:2
chr14 24032589 24032711 +	LOC102724814:sens|AP1G2:antisens	DGCR8:2
chr14 24618615 24619657 -	RNF31:antisens	HNRNPC:2|LIN28A:2
chr14 24633087 24633343 +	IRF9:sens	HUR:2
chr14 24735636 24737825 -	RABGGTA:sens	YTHDF1:2
chr14 24772280 24774374 -	NOP9:antisens	IGF2BP1:3|LARP4B:2|ZC3H7B:2
chr14 29233771 29233970 -	FOXG1-AS1:sens	HUR:3
chr14 31163979 31191765 +	SCFD1:sens	EIF4A3:2
chr14 31392416 31425448 -	STRN3:sens	SRRM4:2
chr14 31416296 31420150 +	STRN3:antisens	HUR:3
chr14 31570386 31576459 -	HECTD1:sens	MBNL2:2
chr14 31588916 31605871 -	HECTD1:sens	YBX1:2
chr14 31617927 31619427 -	HECTD1:sens	METTL3:2
chr14 31806682 31819923 -	HEATR5A:sens	WDR33:2
chr14 31855626 31863432 -	HEATR5A:sens	ZC3H7B:2
chr14 32559708 32563592 +	ARHGAP5:sens	DDX54:3|MOV10:6|YBX1:5|YTHDC1:2
chr14 32559708 32586493 +	ARHGAP5:sens	EIF4A3:3|MOV10:2|YBX1:2
chr14 32586346 32621734 +	ARHGAP5:sens	TRA2B:2
chr14 32586349 32621734 -	ARHGAP5:antisens	HUR:2
chr14 32586349 32621734 +	ARHGAP5:sens	RBM47:2
chr14 32615469 32621734 +	ARHGAP5:sens	EIF4A3:2|HUR:2
chr14 33945008 33945661 -	NPAS3:antisens	HNRNPC:2
chr14 35002650 35005481 -	EAPP:sens	HNRNPC:2|HUR:5|NOP58:2
chr14 35224033 35228052 -	BAZ1A:sens	MOV10:2
chr14 35270300 35331528 +	BAZ1A:antisens	PTBP1:2
chr14 35276657 35280242 +	BAZ1A:antisens	HUR:6
chr14 35331250 35331528 -	BAZ1A:sens	MOV10:2|YBX1:2
chr14 35564254 35565970 +	LOC101927178:sens|PPP2R3C:antisens	HUR:2|ORF1P:2
chr14 35564254 35568590 +	LOC101927178:sens|PPP2R3C:antisens	HUR:5
chr14 36295597 36304129 +	BRMS1L:sens	HUR:5
chr14 39572295 39572420 -	SEC23A:sens	EIF3B:3|EIF3D:2
chr14 39572295 39572420 +	SEC23A:antisens	HUR:3
chr14 39648295 39648666 -	PNN:antisens	HNRNPU:2
chr14 39648295 39648666 +	PNN:sens	EIF4A3:2
chr14 39648337 39648450 +	PNN:sens	EIF4A3:3
chr14 39748541 39790260 -	MIA2:antisens	DDX21:2
chr14 45481178 45537846 +	TOGARAM1:sens	IGF2BP3:2
chr14 45564424 45566208 +	PRPF39:sens	MOV10:2
chr14 50074118 50081390 +		YBX1:2
chr14 50255864 50298079 -	NEMF:sens	HNRNPU:2
chr14 50262509 50296144 -	NEMF:sens	EIF4A3:2|U2AF65:2
chr14 50266193 50269445 +	NEMF:antisens	HUR:2
chr14 50596679 50625364 -	SOS2:sens	HUR:4
chr14 50713759 50750751 -	L2HGDH:sens	HUR:2|METTL14:4|WTAP:2
chr14 50895380 50907159 -	MAP4K5:sens	HNRNPA2B1:2|PTBP1:2
chr14 50923234 50952912 +	MAP4K5:antisens	HUR:3
chr14 50949079 50971575 +	MAP4K5:antisens	HNRNPC:4
chr14 51214710 51219451 -	NIN:sens	CTCF:2|PTBP1:2
chr14 51245483 51297235 -	NIN:sens	EIF3G:3
chr14 51259430 51288795 -	NIN:sens	HUR:3
chr14 51712031 51713938 +	TMX1:sens	AGO2:2|DGCR8:2|RBM47:2|SRRM4:2|TOP3B:2
chr14 52164860 52169306 -	FRMD6:antisens	MOV10:2
chr14 52905922 52923892 -	TXNDC16:sens	RBM47:2
chr14 52957109 52957723 +	TXNDC16:antisens	PTBP1:2
chr14 52981598 53004390 +	TXNDC16:antisens	HUR:2|ORF1P:3
chr14 53241911 53250203 +	GNPNAT1:antisens	HUR:3|ORF1P:4
chr14 53326291 53331571 +	FERMT2:antisens	HUR:3
chr14 54943743 54944086 -	GMFB:sens	HNRNPU:2
chr14 55168780 55218255 +	SAMD4A:sens	YBX1:3
chr14 55647931 55648015 +	DLGAP5:antisens	HUR:3
chr14 56114743 56115588 +	KTN1:sens	CTCF:2
chr14 56119735 56125332 +	KTN1:sens	DDX54:2|HNRNPU:2|MOV10:2|TRA2B:2
chr14 56122760 56126421 -	KTN1:antisens	HUR:5
chr14 56130052 56130759 +	KTN1:sens	PCBP2:2
chr14 58690501 58697198 +	ACTR10:sens	ORF1P:2
chr14 58757417 58758425 +	PSMA3-AS1:antisens	ORF1P:2
chr14 58949231 58975427 +	KIAA0586:sens
chr14 59806792 59822051 +	DAAM1:sens	SRRM4:2
chr14 59942587 60031993 -		HNRNPH:2
chr14 60616071 60616905 +	DHRS7:antisens	HUR:7
chr14 61278705 61285565 +	MNAT1:sens	MOV10:2
chr14 61503777 61518853 +	SLC38A6:sens	nELAVL:2
chr14 63178958 63483672 -	KCNH5:sens	HUR:2
chr14 64065474 64066691 -	WDR89:sens	MOV10:2
chr14 64408413 64421633 +	SYNE2:sens	MOV10:2
chr14 64447372 64453335 -	SYNE2:antisens	HUR:3
chr14 64473868 64476834 +	SYNE2:sens	EIF4A3:2
chr14 64483191 64669681 +	SYNE2:sens	TRA2B:2
chr14 64532150 64532368 +	SYNE2:sens	DGCR8:3|EIF3B:6|EIF3G:7
chr14 64598983 64606791 +	SYNE2:sens	HUR:4
chr14 64716264 64749793 -	ESR2:sens	ORF1P:2
chr14 64879190 64884742 +	MTHFD1:sens	EIF4A3:2|PTBP1:2
chr14 66028055 66028484 +	FUT8:sens	MOV10:5
chr14 66028055 66096324 +	FUT8:sens	LIN28A:2|YBX1:2
chr14 67663988 67675166 -	FAM71D:antisens	PTBP1:2
chr14 67804792 67812588 +	ATP6V1D:antisens	HUR:4
chr14 68123133 68129252 +	VTI1B:antisens	HUR:2|PTBP1:2
[truncated: 4,455 more rows]
