# Supplementary material for: Large-Scale Profiling of RBP-circRNA Interactions from Public CLIP-Seq Datasets
Source: Genes (Basel). 2020 Jan 3;11(1):54. doi: 10.3390/genes11010054 (PMC7016857; doi:10.3390/genes11010054)
Supplement: Supplementary file 1 [file genes-11-00054-s001.zip › genes-657053-suppl/file s3-circRNA_all_Mouse.csv]

circRNA	parental gene	RBP (# supporting reads)
chr1 10064941 10072427 -	Cspp1:antisens	PTBP2:4
chr1 108177940 108183693 -	Phlpp1:antisens	PTBP2:3
chr1 129376042 129379483 +	Mgat5:sens	SRSF1:3
chr1 130087215 130093674 +	R3hdm1:sens	MBNL3:2|PTBP2:4
chr1 152283895 152283996 +	Tpr:sens	HUR:2
chr1 155329872 155331002 -	Dhx9:sens	PTBP2:2
chr1 162612172 162632591 +	Rabgap1l:antisens	PTBP2:3|RBFOX2:5
chr1 162612172 162654320 +	Rabgap1l:antisens	RBFOX2:2
chr1 167329785 167359446 -	Dcaf6:sens	MBNL3:2
chr1 169157863 169167779 -	Uck2:sens	RBFOX2:2
chr1 172810909 172811063 -	Dusp12:sens	SRRM4:3
chr1 174047069 174047383 +	Copa:sens	MBNL2:2
chr1 174164084 174209598 -		MBNL1:2|RBFOX2:2|TDP43:3
chr1 175842945 175912872 -		SRSF1:3
chr1 179033093 179074714 -	Akt3:sens	PTBP2:2
chr1 179033093 179074714 +	Akt3:antisens	PTBP2:2
chr1 179178807 179179012 -		SRRM4:2
chr1 180260427 180260782 -	Hnrnpu:sens	MBNL2:6|SRRM4:3|SRSF1:3
chr1 180645529 180646100 +	Kif26b:sens	RBFOX2:2|SRSF1:2
chr1 181716201 181718470 -	Ahctf1:sens	SRSF1:2
chr1 24039502 24051108 +	Fam135a:antisens	PTBP2:2
chr1 30886688 30894111 -	Phf3:sens	U2AF65:2
chr1 33685240 33687278 -	Prim2:sens	SRSF1:2
chr1 34898435 34898541 +	Fam168b:antisens	PTBP2:2
chr1 39446153 39459768 -	Tbc1d8:sens	FUS:2
chr1 40030772 40047144 -	Map4k4:antisens	PTBP2:2
chr1 45394803 45395472 +	Col3a1:sens	MBNL1:6|SRSF1:2
chr1 45396204 45400307 +	Col3a1:sens	MBNL3:4|SRSF1:2
chr1 45401801 45401899 +	Col3a1:sens	MBNL3:2
chr1 45470315 45478842 -	Col5a2:sens	SRSF1:5
chr1 5085696 5140142 -	Atp6v1h:antisens	SRRM4:2
chr1 57957478 57980268 -	Spats2l:antisens	RBFOX2:10
chr1 59747330 59752943 +	Nop58:sens	SRRM4:2
chr1 59752843 59752943 +	Nop58:sens	PABPC2:2
chr1 60491087 60510606 +	Abi2:sens	PABPC2:2
chr1 66408777 66427347 -	Map2:antisens	PTBP2:6
chr1 66445963 66448095 -	Map2:antisens	PTBP2:2
chr1 74606949 74607067 -	Plcd4:antisens	U2AF65:5
chr1 74903385 74903548 -	Cdk5r2:antisens	SRSF1:2
chr1 87432844 87546702 +		SRSF1:10
chr1 87791168 87791226 -	Itm2c:antisens	PTBP2:2
chr1 89260679 89276583 +	Gigyf2:sens	SRSF1:3
chr1 89325145 89325303 +	Gigyf2:sens	HUR:3
chr1 94915529 94915647 -	Kif1a:sens	MBNL1:2
chr10 109164887 109179734 +	Nav3:antisens	PTBP2:3
chr10 119197977 119198902 +	Grip1:sens	PTBP2:2
chr10 12340989 12408225 -	Utrn:sens	SRSF1:2
chr10 126516760 126517486 +	Agap2:sens	SRSF1:2
chr10 126908824 126913754 -	R3hdm2:antisens	RBFOX2:3
chr10 127905851 127906845 +	Smarcc2:sens	SRSF1:2
chr10 128000348 128000725 -	Pa2g4:sens	SRRM4:2
chr10 12850378 12850493 +	Plagl1:sens	AGO2:4
chr10 13775198 13786490 -	Hivep2:antisens	PTBP2:2
chr10 17827477 17837540 -	Reps1:antisens	PTBP2:2
chr10 20737719 20778056 -	Ahi1:antisens	PTBP2:2
chr10 20760992 20778056 +	Ahi1:sens	U2AF65:2
chr10 21901042 22090920 -	Raet1a:antisens|Raet1b:antisens|Raet1c:antisens	PTBP2:2
chr10 22005497 22027104 +	Raet1a:sens|Raet1b:sens|Raet1c:sens	SRSF2:2
chr10 25003699 25009536 +	Akap7:antisens	PTBP2:2
chr10 39462497 39519783 -	Rev3l:antisens	PTBP2:2
chr10 39974070 39974270 -	Gtf3c6:sens	SRSF1:2
chr10 42254777 42255033 +	Snx3:sens	CELF1:2|PTBP2:3
chr10 48960385 48965193 +	Grik2:antisens	RBFOX2:2
chr10 53766074 53766265 +	Man1a:antisens	PTBP2:2
chr10 58629252 58655563 +	Sept10:antisens	PTBP2:2
chr10 58799802 58806542 +	P4ha1:sens	SRSF2:2
chr10 61214425 61214550 +	H2afy2:antisens	PTBP2:2
chr10 6289680 6318146 -	Mthfd1l:sens	SRSF1:2
chr10 77735156 77736074 -	Agpat3:sens	SRSF1:2
chr10 77901968 77903507 -	Pdxk:sens	CELF1:2
chr10 81023976 81028542 +	Aes:sens	CELF1:2
chr10 83017479 83018360 +	Washc4:sens	SRSF1:3
chr10 90377438 90411417 +	Anks1b:sens	PTBP2:2
chr10 90377441 90411417 +	Anks1b:sens	PTBP2:3
chr10 93552322 93552507 +	Fgd6:sens	SRSF1:8
chr11 100983987 101018234 -		PTBP2:3
chr11 100984728 101018834 +		SRSF1:2
chr11 100986284 101021710 +		SRSF1:2
chr11 100987346 101022502 +		PABPC2:2|SRRM4:3|SRSF1:4|SRSF2:2
chr11 101611199 101619062 +	Dhx8:sens	U2AF65:2
chr11 103775115 103777912 +	Nsf:antisens	RBFOX2:2
chr11 103775115 103777986 -	Nsf:sens	MBNL2:2
chr11 105101675 105121666 -	Tlk2:antisens	AGO2:2
chr11 106642224 106642374 -	Ddx5:sens	SRSF2:2
chr11 109802126 109803671 +	Abca8b:antisens	PTBP2:2
chr11 113610738 113611726 +	Cdc42ep4:antisens	PTBP2:2
chr11 116215679 116216109 +	Rnf157:antisens	RBFOX2:2
chr11 121196698 121202529 -	Wdr45b:sens	SRRM4:2
chr11 121501066 121505906 -	B3gntl1:sens	SRSF1:2
chr11 21163202 21164874 +	Vps54:sens	MBNL3:2
chr11 23275001 23282667 -	Usp34:antisens	RBFOX2:2
chr11 23476731 23484611 +	0610010F05Rik:antisens	PTBP2:2
chr11 29094573 29118685 -	Ppp4r3b:antisens	MBNL3:4
chr11 29606410 29636498 -	Rtn4:antisens	PTBP2:8
chr11 29636380 29636498 +	Rtn4:sens	SRSF1:2
chr11 36123823 36124418 -	Tenm2:sens	TDP43:2
chr11 4008500 4011505 -	Sec14l2:sens	AGO2:2
chr11 48615812 48617001 +	Rack1:sens	CELF1:4
chr11 49900881 49933447 +	Rnf130:sens	PABPC2:4|PABPC3:2|SRSF1:2
chr11 50115260 50115373 -	Canx:sens	AGO2:4|EZH2:2|HUR:5|SRRM4:4|SRSF2:3|U2AF65:3
chr11 50117828 50122431 -	Canx:sens	SRSF1:2
chr11 53685070 53768404 -		ALKBH5:2
chr11 58014970 58028672 +		SRSF2:2
chr11 58671738 58692370 +		SRSF1:4
chr11 62224318 62224419 -	Ncor1:sens	SRSF1:2
chr11 66906639 67002052 +		SRRM4:2
chr11 69419064 69419190 -	Atp1b2:sens	MBNL1:3
chr11 69845147 69852820 +	Dlg4:sens	MBNL3:2|SRSF1:2
chr11 70423313 70423391 +	Mink1:sens	CELF1:2|PTBP2:2|RBFOX2:4|SRSF1:2
chr11 70730817 70731284 +	Rabep1:sens	SRSF1:2
chr11 72631433 72650783 +	Zzef1:sens	SRSF1:2
chr11 76091976 76092093 -	Nxn:sens	MBNL2:4
chr11 76625197 76628415 -	Cpd:sens	SRRM4:2
chr11 77798014 77798310 -	Phf12:antisens	RBFOX2:2
chr11 78148929 78149136 +	Pigs:sens	MBNL3:2
chr11 79809119 79809311 -	Suz12:antisens	PTBP2:5
chr11 85140366 85153298 -	Ppm1d:antisens	PTBP2:2
chr11 94157234 94158301 +	Luc7l3:antisens	PTBP2:4
chr11 94805047 94808143 +	Col1a1:sens	MBNL1:2|MBNL2:9|SRSF2:9
chr12 101447198 101447802 +	Calm1:sens	CELF1:2
chr12 110801765 110802179 +	Meg3:sens	HUR:2
chr12 112853607 112878251 -	Mark3:antisens	PTBP2:4
chr12 112867239 112871895 +	Mark3:sens	SRSF1:4
chr12 113015175 113016911 +	Klc1:sens	SRSF2:2
chr12 113023483 113023713 +	Klc1:sens	SRSF1:4
chr12 17413661 17423004 +	Nol10:sens	SRRM4:2
chr12 25563056 25567659 +	Mboat2:sens	MBNL3:2
chr12 25563056 25609159 +	Mboat2:sens	MBNL1:2
chr12 30329178 30330484 -	Myt1l:antisens	PTBP2:2
chr12 30688107 30688289 +	Pxdn:sens	SRSF1:2
chr12 30911633 30951987 +	Sntg2:antisens	FUS:2
chr12 3617606 3632964 +	Dtnb:sens	AGO2:2
chr12 3617606 3662842 +	Dtnb:sens	PTBP2:14
chr12 4944193 4965037 +	Atad2b:sens	RBFOX2:2
chr12 52744091 52762700 +	Strn3:antisens	PTBP2:2
chr12 52748993 52762700 +	Strn3:antisens	RBFOX2:2
chr12 52863411 52865064 -	Hectd1:sens	SRSF2:2
chr12 56836021 56840556 -	Ralgapa1:sens	SRSF1:2
chr12 66057838 66069015 -		PTBP2:2
chr12 69928185 69930940 +		FUS:2
chr12 72059021 72063086 +	Actr10:sens	HUR:3
chr12 72146011 72147177 +	Arid4a:sens	SRRM4:2
chr12 78378348 78380019 +	Fut8:sens	RBFOX2:2
chr12 81449307 81477718 -	Dcaf5:sens	PTBP2:2
chr12 81464991 81477718 -	Dcaf5:sens	MBNL2:2
chr12 85512410 85515373 -	Elmsan1:sens	SRSF1:2
chr12 86356201 86369904 +	Ylpm1:sens	FUS:3
chr12 86374867 86384010 +	Ylpm1:sens	SRSF1:2
chr12 86560799 86561082 -	Eif2b2:antisens	PTBP2:2
chr13 100194689 100195338 -	Map1b:sens	SRRM4:2
chr13 100200243 100200446 +	Map1b:antisens	PTBP2:2
chr13 101401011 101403954 +	Rad17:antisens	PTBP2:2
chr13 113719835 113732039 -	Dhx29:antisens	PTBP2:4
chr13 117699672 117715394 -	Parp8:sens	SRRM4:2
chr13 117699672 117716198 -	Parp8:sens	SRSF1:2
chr13 11851938 11877408 -	Ryr2:sens	MBNL1:3
chr13 120170483 120185783 -	Nnt:sens	ALKBH5:2
chr13 15732902 15754363 +	Gli3:sens	RBFOX2:2
chr13 18902301 18922662 +	Vps41:sens	PTBP2:2
chr13 23713711 23713917 +	Hist1h1e:antisens	PTBP2:2
chr13 23831108 23831335 +	Hist1h1c:sens	MBNL3:2|SRSF1:2
chr13 23831177 23831335 +	Hist1h1c:sens	SRSF1:2
chr13 30632519 30632578 -	Uqcrfs1:sens	CELF1:3
chr13 34168047 34220400 -		MBNL1:2|RBFOX2:2
chr13 35051743 35080221 -		SRSF1:3
chr13 41433946 41434389 +	Nedd9:antisens	PTBP2:2
chr13 55152102 55171168 +	Uimc1:antisens	PTBP2:2
chr13 55575823 55577530 +	Dbn1:antisens	MBNL3:2
chr13 63134383 63169645 +	2010111I01Rik:sens	RBFOX2:2
chr13 63291788 63300859 -	2010111I01Rik:antisens	PTBP2:2
chr13 6597182 6597381 -	Pfkp:sens	RBFOX2:2
chr13 66711763 66903796 +		AGO2:2|RBFOX2:2
chr13 67397241 67497075 -		RBFOX2:3
chr13 67397241 67582198 -
chr13 67475306 67595665 -		U2AF65:2
chr13 67542240 67542363 -	Zfp874a:sens	TDP43:12
chr13 67552448 67595665 -		SRSF1:3
chr13 67627013 67725098 -		SRSF1:3
chr13 67697586 67774030 -		SRSF1:4
chr13 67774499 67811347 -		RBFOX2:2
chr14 100386650 100422387 +	Klf12:antisens	PTBP2:2
chr14 103651626 103675735 -	Mycbp2:sens	PTBP2:3
chr14 119282587 119282749 -	Dzip1:sens	ALKBH5:2
chr14 119371934 119372035 +	Dnajc3:sens	SRSF1:2|SRSF2:2
chr14 122304345 122307542 +	Ubac2:sens	SRSF1:2
chr14 17227921 17228199 +	Top2b:sens	MBNL3:4|RBFOX2:5
chr14 17341448 17381076 +	Rarb:antisens	FUS:2
chr14 27466145 27466509 +	Arf4:sens	SRSF1:2
chr14 28251785 28263235 -	Fam208a:antisens	PTBP2:2
chr14 31844030 31853717 -	Pbrm1:antisens	PTBP2:2
chr14 31874655 31888168 -	Pbrm1:antisens	FUS:2
chr14 35504868 35508291 +	Wapl:sens	MBNL1:4
chr14 41653514 41687528 +	Sh2d4b:antisens	RBFOX2:2
chr14 51427326 51427435 -	Rpph1:sens	SRRM4:2
chr14 51427326 51427444 +	Rpph1:antisens	U2AF65:3
chr14 52609397 52611805 +	Arhgef40:sens	SRSF1:2
chr14 52781356 52803695 -	Supt16:sens	SRRM4:2|SRSF1:2
chr14 52781356 52803695 +	Supt16:antisens	PTBP2:2
chr14 55563115 55590557 -		CELF1:3|RBFOX2:13
chr14 55567129 55593603 -		CELF1:9|RBFOX2:19
chr14 63761338 63761650 +	Ctsb:sens	MBNL1:10
chr14 63761467 63761756 +	Ctsb:sens	RBFOX2:2
chr14 73764381 73764491 -	Itm2b:sens	SRSF1:2
chr14 79051488 79053603 -	Dgkh:sens	SRSF1:2
chr15 102167361 102167415 +	Myg1:sens	SRSF1:2
chr15 102238203 102261418 -	Sp1:antisens	PTBP2:2
chr15 102947060 102947216 +		SRSF1:2
chr15 12802685 12803091 +	Drosha:sens
chr15 12802796 12803128 +	Drosha:sens	COIL:26
chr15 12802833 12803128 +	Drosha:sens
chr15 35463051 35506281 +	Vps13b:sens	SRSF2:3|U2AF65:3
chr15 50677560 50678488 -	Trps1:sens	SRSF1:2
chr15 54907792 54911896 -	Dscc1:sens	SRSF1:2
chr15 63931094 63942638 -	Asap1:sens	SRSF1:2
chr15 72497424 72497709 -	Trappc9:sens	RBFOX2:2
chr15 72767392 72794116 +	Trappc9:antisens	PTBP2:4
chr15 74878872 74941057 -		CELF1:3|MBNL3:2|RBFOX2:3
chr15 76428076 76428330 +	Cpsf1:antisens	SRRM4:2
chr15 76734774 76734880 +	Rpl8:sens	SRSF1:2
chr15 78907389 78907439 +	Eif3l:sens	SRSF1:2
chr15 79371464 79374286 -	Ddx17:sens	SRSF1:2
chr15 79655029 79655316 -	Npcd:sens|Cbx6:sens	AGO2:2
chr15 81612389 81624021 +	Zc3h7b:sens	SRSF1:2
chr15 85222068 85223936 -	Atxn10:antisens	PTBP2:6
chr15 90811226 90826064 +	Kif21a:antisens	PTBP2:7
chr15 96529839 96529894 -	Slc38a2:sens	SRSF1:3
chr15 97915401 97917564 -	Senp1:sens	SRSF1:3
chr15 97998309 97998590 +	Ccdc184:sens	SRSF1:2
chr16 15674532 15676052 +	Prkdc:sens	SRSF1:2|SRSF2:2
chr16 17015991 17026582 +	Mapk1:sens	SRSF1:2
chr16 17348808 17356309 -	Pi4ka:sens	SRSF1:2
chr16 20683491 20684581 -	Eif4g1:antisens	PTBP2:4
chr16 24608202 24608403 -	Lpp:antisens	PTBP2:2
chr16 31796952 31812910 +	Dlg1:sens	SRSF1:2
chr16 4784410 4784537 -	Cdip1:sens	RBFOX2:2
chr16 5062075 5063167 -	Ubn1:antisens	PTBP2:6
chr16 58484876 58507727 +	St3gal6:antisens	TDP43:2
chr16 77278041 77278167 -		MBNL2:2
chr16 91500101 91501994 +	Ifnar1:sens	PTBP2:3
chr16 94613622 94624975 -	Ttc3:antisens	PTBP2:2
chr16 94643865 94643948 -	Ttc3:antisens	PTBP2:4
chr16 94681657 94683955 -	Ttc3:antisens	PTBP2:2
chr17 10402361 10409080 -	Qk:sens	MBNL3:2
chr17 11718305 11718427 +	Park2:sens	PTBP2:2
chr17 12940860 12941036 +	Airn:sens|Igf2r:antisens	RBFOX2:8
chr17 13118134 13136898 -		PABPC2:3|PABPC3:2|SRSF1:10|SRSF2:3
chr17 13965936 13998862 +	Afdn:sens	SRSF2:2
chr17 13983279 13986669 +	Afdn:sens	RBFOX2:2
chr17 15124560 15186542 +		SRRM4:4|SRSF1:15|SRSF2:3|UPF1:2
chr17 22018925 22066456 -		PTBP2:2|RBFOX2:2
chr17 22300154 22446564 -		SRSF1:4|SRSF2:3
chr17 23952505 23952924 +	Srrm2:sens	RBFOX2:2
chr17 23956561 23956692 +	Srrm2:sens	MBNL3:2|SRSF1:2
chr17 23957888 23958016 -	Srrm2:antisens	PTBP2:3
chr17 25247172 25250202 -	Telo2:sens	SRSF1:2
chr17 26262277 26262509 +	Mrpl28:sens	SRSF1:2
chr17 32661524 32682098 +		MBNL1:4
chr17 32681828 32766101 +		SRSF1:6
chr17 32688001 32771685 +		SRSF1:2
chr17 34330430 34351148 +		SRSF1:3
chr17 34869115 34948808 -		SRSF1:2
chr17 34907427 34981772 -		SRSF1:4
chr17 35150210 35150692 +	Vars:sens	SRSF1:2
chr17 35297973 35299324 -	Prrc2a:sens	PTBP2:4
chr17 35298751 35299947 -	Prrc2a:sens	SRSF1:3
chr17 35403132 35481975 +		COIL:3|CPSF6:5|MBNL3:2|SRRM4:3|SRSF1:29|SRSF2:13|U2AF65:3
chr17 35519803 35608046 +		SRSF1:9
chr17 35531302 35561885 +		SRSF2:5
chr17 35564809 35608046 +		SRSF1:3
chr17 35971874 35972548 -	Tubb5:sens	CELF1:3
chr17 36066996 36088166 +		SRRM4:3|SRSF1:3
chr17 36068094 36088876 +		SRRM4:6|SRSF1:2|SRSF2:2
chr17 36177423 36255985 -		SRSF1:2
chr17 36178394 36203335 -		SRSF1:3|SRSF2:4
chr17 39980097 39980257 +	Rn45s:sens	EZH2:5|HUR:3|SRRM4:30|SRSF1:6|U2AF65:2
chr17 39980318 39980393 +	Rn45s:sens	MBNL3:2|SRRM4:7|U2AF65:2
chr17 39980318 39980402 +	Rn45s:sens	COIL:3|SRSF1:2
chr17 39980338 39980391 +	Rn45s:sens	RBFOX2:2|SRRM4:11|U2AF65:2
chr17 39980338 39980429 +	Rn45s:sens	SRRM4:24|U2AF65:3
chr17 39980338 39980563 +	Rn45s:sens	EZH2:2
chr17 39980351 39980402 +	Rn45s:sens	HUR:2|SRSF1:5|U2AF65:2
chr17 39980351 39980868 +	Rn45s:sens	SRRM4:12|SRSF1:5
chr17 39980720 39981266 +	Rn45s:sens	U2AF65:3
chr17 39981107 39981238 +	Rn45s:sens	SRRM4:5
chr17 39981369 39981825 +	Rn45s:sens	SRRM4:4
chr17 39981417 39982532 +	Rn45s:sens	SRRM4:4
chr17 39981547 39981617 +	Rn45s:sens	SRRM4:3
chr17 39981547 39981668 +	Rn45s:sens	SRRM4:3
chr17 39981643 39981812 +	Rn45s:sens	SRRM4:6
chr17 39981643 39981845 +	Rn45s:sens	SRRM4:7
chr17 39981643 39982007 +	Rn45s:sens	SRRM4:2
chr17 39981643 39982138 +	Rn45s:sens	EZH2:2|SRRM4:14
chr17 39981749 39981817 +	Rn45s:sens	HUR:2|RBFOX2:2|SRSF1:2|U2AF65:3
chr17 39981971 39982160 +	Rn45s:sens	JARID2:4|RBFOX2:3|U2AF65:5|UPF1:4
chr17 39982000 39982146 +	Rn45s:sens	SRSF1:2
chr17 39982000 39982160 +	Rn45s:sens	SRRM4:7
chr17 39982003 39982085 +	Rn45s:sens	SRRM4:2
chr17 39982065 39982146 +	Rn45s:sens	SRSF1:3
chr17 39982065 39982323 +	Rn45s:sens	SRRM4:3
chr17 39982078 39982160 +	Rn45s:sens	HUR:4
chr17 39982161 39982233 +	Rn45s:sens	SRRM4:10|U2AF65:2
chr17 39982234 39982302 +	Rn45s:sens	SRRM4:2
chr17 39982234 39982323 +	Rn45s:sens	SRRM4:3
chr17 39982309 39982367 -	Rn45s:antisens	SRSF1:3
chr17 39982309 39982367 +	Rn45s:sens	UPF1:2
chr17 39982309 39982400 +	Rn45s:sens	AGO2:5|HUR:4|SRSF1:2|U2AF65:13
chr17 39982324 39982503 +	Rn45s:sens	RBFOX2:2|SRRM4:3
chr17 39982401 39982464 +	Rn45s:sens	SRRM4:22|SRSF1:4
chr17 39982401 39982470 +	Rn45s:sens	U2AF65:3
chr17 39982401 39982510 +	Rn45s:sens	U2AF65:2
chr17 39982800 39982898 +	Rn45s:sens	U2AF65:2
chr17 39983175 39983249 +	Rn45s:sens	SRRM4:9
chr17 39985361 39985627 +	Rn45s:sens	HUR:3|SRRM4:12
chr17 43786574 43798647 -	Slc25a27:sens	SRRM4:2
chr17 56235440 56235699 +	Hdgfrp2:sens	PTBP2:2
chr17 64306474 64341065 -	Fer:antisens	PTBP2:2
chr17 72311506 72312301 -	Alk:sens	FUS:2
chr17 72311506 72312301 +	Alk:antisens	SRSF1:3
chr17 74641245 74657845 -	Memo1:sens	CPSF6:3
chr17 74654568 74657845 -	Memo1:sens	RBFOX2:3
chr17 78637082 78637255 +	Crim1:sens	SRSF1:4
chr17 91100084 91103707 +	Nrxn1:antisens	HUR:2|PTBP2:2
chr18 22551145 22570110 +	Asxl3:sens	PTBP2:2
chr18 25179163 25224926 -	Fhod3:antisens	FUS:2
chr18 25498215 25578576 -	AW554918:antisens	PTBP2:2
chr18 25753534 25753675 -	Celf4:sens	FUS:2
chr18 33335813 33344870 +	Camk4:sens	RBFOX2:2
chr18 34425712 34439006 +	Apc:sens	PTBP2:3
chr18 34774102 34776388 -	Brd8:sens	SRSF1:2
chr18 34906878 34909265 +	Cdc25c:antisens	FUS:3
chr18 36740722 36751195 +	Ankhd1:sens	RBFOX2:3
chr18 36791721 36817792 +	Ankhd1:sens	SRSF1:2
chr18 39279773 39291804 +	Arhgap26:sens	RBFOX2:3
chr18 55049468 55106462 -	Zfp608:sens	SRSF2:2
chr18 5641380 5705241 -	Zeb1:antisens	PTBP2:2
chr18 61740098 61747151 +	Csnk1a1:sens	FUS:2|MBNL3:2
chr18 65157002 65172425 -	Nedd4l:antisens	PTBP2:2
chr18 69810897 69812126 +	Tcf4:sens	SRSF2:2
chr18 74938076 74938238 -		COIL:2
chr18 75212635 75216417 +	Dym:sens	CPSF6:5
chr18 75239857 75242161 +	Dym:sens	SRSF1:2
chr18 78144889 78148131 -	Epg5:antisens	PTBP2:2|RBFOX2:2
chr18 80334223 80339508 +	Adnp2:antisens	PTBP2:5
chr18 81055283 81088662 +	Atp9b:antisens	FUS:3
chr18 9345192 9353505 -	Ccny:sens	SRSF1:2
chr19 34661551 34682488 +		CPSF6:3|MBNL1:2
chr19 4036688 4040815 -		PABPC1:4|PABPC2:4|PABPC3:4|PTBP2:2|SRRM4:2|SRSF1:4|SRSF2:3
chr19 4037585 4041690 -		RBFOX2:2|SRSF1:3
chr19 4037863 4041938 -		SRSF1:2
chr19 43975560 43977548 -	Dnmbp:sens	SRSF1:2
chr19 44310261 44372660 +		MBNL3:5|PABPC2:4|PABPC3:4|PTBP2:5|RBFOX2:2|SRRM4:12|SRSF1:2|SRSF2:8|TDP43:3|UPF1:2
chr19 44316150 44375934 +		AGO2:20|CPSF6:2|MBNL3:2|PABPC2:2|PABPC3:5|PTBP2:5|RBFOX2:2|SRRM4:22|SRSF1:27|SRSF2:3|U2AF65:4
chr19 44332024 44372660 +		SRRM4:2
chr19 44375702 44413605 +		COIL:2|MBNL3:4|PABPC2:2|SRRM4:29|SRSF1:10|SRSF2:2|U2AF65:2
chr19 45012855 45022542 -	Fam178a:antisens	PTBP2:2
chr19 45848152 45850709 -	Mgea5:sens	SRSF1:2
chr19 53693261 53695196 +	Smc3:sens	U2AF65:2
chr19 5485511 5486588 -	Mus81:sens	SRSF1:2
chr19 5796173 5796883 -	Malat1:sens	MBNL1:2|RBFOX2:2|UPF1:4
chr19 5796372 5796518 -	Malat1:sens	SRRM4:2|SRSF1:2
chr19 5796389 5796518 -	Malat1:sens	SRSF1:2
chr19 5796443 5796703 -	Malat1:sens	FUS:2|RBFOX2:2|SRSF1:3
chr19 5796704 5796811 -	Malat1:sens	SRSF1:2
chr19 5796897 5798124 -	Malat1:sens	CPSF6:3|MBNL1:3|RBFOX2:2
chr19 5797785 5797907 -	Malat1:sens	HUR:2|PTBP2:2
chr19 5797799 5797857 -	Malat1:sens	CELF1:6|MBNL1:9|MBNL2:3|MBNL3:3|SRSF1:3
chr19 5798036 5798220 -	Malat1:sens	RBFOX2:3|SRSF1:4
chr19 5798073 5798242 -	Malat1:sens	MBNL1:2
chr19 5798099 5798358 -	Malat1:sens	AGO2:2|RBFOX2:2|SRSF1:4|TDP43:2
chr19 5798664 5798750 -	Malat1:sens	MBNL2:2|RBFOX2:2
chr19 5799519 5799683 -	Malat1:sens	MBNL2:3
chr19 5800642 5801073 -	Malat1:sens	MBNL2:3|SRSF1:5
chr19 5800854 5800910 -	Malat1:sens	CELF1:2|MBNL1:6|MBNL3:2|RBFOX2:6|SRSF1:4|UPF1:2
chr19 5800973 5801075 -	Malat1:sens	MBNL2:3|SRSF1:5
chr19 5800973 5801153 -	Malat1:sens	HUR:7
chr19 5800973 5801251 -	Malat1:sens	MBNL2:2
chr19 5800991 5801094 -	Malat1:sens	SRSF1:3
chr19 5801145 5801304 -	Malat1:sens	AGO2:2|RBFOX2:2|SRSF1:5|SRSF2:2
chr19 5801695 5801966 -	Malat1:sens	MBNL2:2|SRSF1:14|SRSF2:5
chr19 5802238 5802426 -	Malat1:sens	MBNL1:2
chr19 58895490 58902828 +	Hspa12a:antisens	FUS:2
chr19 60842321 60842380 -	Eif3a:sens	SRRM4:2
chr19 6472258 6473756 -	Nrxn2:antisens	PTBP2:2
chr19 7139955 7140693 +	Macrod1:sens	PTBP2:2
chr19 8897737 8901186 -	Hnrnpul2:antisens	PTBP2:4
chr2 102197574 102221098 +	Trim44:antisens	PTBP2:2
chr2 105233746 105233924 -	Rcn1:sens	MBNL1:3
chr2 105632373 105649611 +	Elp4:antisens	PTBP2:4
chr2 110505989 110538177 +	Ano3:antisens	PTBP2:2
chr2 118883017 118898355 -	Knl1:antisens	PTBP2:2
chr2 121311531 121352639 +		CPSF6:3|SRSF1:2
chr2 129441248 129442107 -	Sirpa:antisens	MBNL1:2|RBFOX2:2
chr2 130567553 130596525 -	4930402H24Rik:sens	FUS:3
chr2 130593346 130596525 -	4930402H24Rik:sens	RBFOX2:2|SRRM4:2|SRSF1:2
chr2 131099647 131113333 +	Pank2:sens	PTBP2:3
chr2 13138397 13163422 +	Rsu1:antisens	PTBP2:2
chr2 135447341 135448568 +		PTBP2:2
chr2 146166115 146168485 +	Ralgapa2:antisens	FUS:5
chr2 146850451 146851042 -	Xrn2:antisens	PTBP2:2
chr2 153498232 153540810 +		HUR:5|UPF1:2
chr2 153501465 153543271 +		AGO2:3
chr2 153511994 153553081 +		HUR:3
chr2 154202500 154206820 -	Snta1:sens	RBFOX2:2
chr2 154453624 154460013 -	Zfp341:antisens	PTBP2:2
chr2 155118426 155118568 +	Pigu:antisens	SRRM4:2
chr2 155126937 155156994 +	Pigu:antisens	RBFOX2:2
chr2 155804880 155809152 -	Cep250:antisens	PTBP2:5
chr2 156879255 156886148 +	Soga1:antisens	PTBP2:3
chr2 157861732 157884563 -	Rprd1b:antisens	PTBP2:2
chr2 160495836 160516088 -	Top1:antisens	PTBP2:3
chr2 162063743 162188762 -	Ptprt:sens	PTBP2:2
chr2 166458866 166472545 -	Prex1:sens	PTBP2:2
chr2 168493506 168493653 -	Atp9a:sens	MBNL2:2
chr2 17992752 18031518 +	Mllt10:sens	PABPC3:2
chr2 180831655 180856499 +	Kcnq2:antisens	PTBP2:3
chr2 20782598 20782737 +	Arhgap21:antisens	PTBP2:2
chr2 24695050 24733146 -	Ehmt1:sens	RBFOX2:2
chr2 24703464 24733146 -	Ehmt1:sens	SRSF1:2
chr2 24712126 24719449 -	Ehmt1:sens	SRSF1:3
chr2 26960280 26960383 -	Adamtsl2:antisens	RBFOX2:3
chr2 28085844 28085978 +	Olfm1:sens	PTBP2:3
chr2 29842298 29843989 +	Sptan1:sens	SRSF1:4
chr2 31458731 31460863 -	Fubp3:antisens	PTBP2:3
chr2 31458731 31460863 +	Fubp3:sens	U2AF65:2
chr2 32037978 32050516 +	Prrc2b:sens	UPF1:2
chr2 32811995 32813734 +	Lrsam1:antisens	PTBP2:2
chr2 33680568 33729980 +	Mvb12b:antisens	FUS:3
chr2 37388036 37398751 +	Rabgap1:sens	SRSF1:5|SRSF2:2
chr2 37792139 37838625 -	Dennd1a:sens	SRSF1:2
chr2 38888677 38896872 -	Golga1:sens	SRSF1:2
chr2 44965536 44968612 +	Zeb2:antisens	PTBP2:3
chr2 49612907 49613008 -	Kif5c:antisens	PTBP2:3
chr2 51929767 51940698 +	Rif1:sens	SRSF2:2
chr2 52305470 52307540 +	Cacnb4:antisens	PTBP2:2
chr2 58352895 58368711 -	Acvr1:sens	SRSF1:2
chr2 59484826 59537484 +	Tanc1:sens	HUR:3
chr2 59745496 59770227 +	Baz2b:antisens	PTBP2:2
chr2 59770162 59774808 +	Baz2b:antisens	PTBP2:3
chr2 61558501 61560818 +	Psmd14:sens	SRSF1:2
chr2 62675123 62688835 +	Kcnh7:antisens	PTBP2:3
chr2 65716022 65787186 -	Csrnp3:antisens	PTBP2:2
chr2 68196871 68207162 -	Stk39:sens	SRRM4:2|U2AF65:2
chr2 68196871 68236589 +	Stk39:antisens	PTBP2:4
chr2 70606919 70625052 -	Tlk1:sens	SRSF1:2
chr2 70608061 70625052 -	Tlk1:sens	SRSF1:5
chr2 72809302 72809409 +	Sp3:antisens	PTBP2:2
chr2 75699991 75715655 +	Agps:sens	SRRM4:2
chr2 76695961 76731234 -	Ttn:sens	CELF1:2
chr2 77249894 77252112 -	Zfp385b:sens	PTBP2:2
chr2 84892244 84892712 +	Tnks1bp1:sens	MBNL1:2
chr2 91419580 91431948 -	Ckap5:antisens	RBFOX2:2
chr2 92160386 92170965 +	Phf21a:sens	RBFOX2:2
chr3 100382399 100460197 -	Man1a2:sens	SRSF1:2
chr3 101265771 101265990 +	Igsf3:sens	CELF1:2
chr3 107788952 107846877 -		SRSF1:2
chr3 108357548 108357654 -		HUR:2
chr3 108706991 108707311 -	Prpf38b:sens	HUR:4
chr3 136598804 136599177 +	Ppp3ca:sens	U2AF65:2
chr3 141464243 141466917 -	Unc5c:antisens	FUS:2
chr3 36863797 36874684 +	4932438A13Rik:sens	U2AF65:2
chr3 51111972 51129957 -	Elf2:sens	SRRM4:2
chr3 55051210 55051333 +	Dclk1:sens	RBFOX2:2
chr3 55623205 55695596 +	Nbea:antisens	SRRM4:2
chr3 68820015 68823247 +	Smc4:sens	SRSF1:2
chr3 84667886 84708001 -	Fbxw7:antisens	PTBP2:6
chr3 88493097 88504436 -	2810403A07Rik:antisens	U2AF65:3
chr3 88629312 88702996 +		ALKBH5:2|RBFOX2:2|SRSF1:5
chr3 89120557 89120646 -	Efna3:sens	SRSF1:2
chr3 94977316 94977585 +	Sema6c:sens	PTBP2:5
chr3 95988996 95989137 -	Sv2a:antisens	FUS:3
chr3 95999099 95999219 +		CELF1:2
chr3 96073780 96073900 +	Hist2h2bb:sens	SRSF1:2
chr3 97384926 97398093 +	Chd1l:antisens	PTBP2:3
chr4 106101093 106107659 -	Usp24:antisens	PTBP2:3
chr4 106700798 106703696 +	Ssbp3:sens	CELF1:2
chr4 117941781 117942229 +	Ptprf:antisens	AGO2:2
chr4 120202359 120202523 +	Scmh1:sens	HUR:3|SRRM4:3
chr4 120753777 120756030 +	Zmpste24:antisens	FUS:2
chr4 124475069 124475623 -	Inpp5b:antisens	PTBP2:2
chr4 124475069 124475623 +	Inpp5b:sens	SRSF1:2
chr4 130004437 130006918 +	Zcchc17:antisens	PTBP2:4
chr4 134974295 134981360 +	Rcan3:antisens	SRSF1:2
chr4 137676261 137682549 +	Eif4g3:sens	U2AF65:2
chr4 139023924 139026290 +	Ubr4:sens	SRSF1:2
chr4 140070624 140070748 -	Arhgef10l:sens	FUS:2
chr4 141251322 141261973 +	Ddi2:antisens	PTBP2:3
chr4 146356803 146539495 +		PABPC2:2
chr4 146886454 146951238 +		PABPC2:2
chr4 147015021 147130344 +		PTBP2:3
chr4 148551338 148551523 +	Kif1b:antisens	SRSF1:2
chr4 148580827 148596473 +	Kif1b:antisens	PTBP2:2
chr4 148640364 148641392 -	Kif1b:sens	SRSF1:2
chr4 154901522 154909573 +	Gnb1:sens	HUR:2|SRRM4:2|U2AF65:2
chr4 154914665 154917302 +	Gnb1:sens	SRSF1:5
chr4 154983948 154986846 +	Slc35e2:sens|Gm16023:antisens	PTBP2:4
chr4 33407494 33491228 +	Rngtt:sens	PTBP2:2
chr4 43505761 43505899 +	Rmrp:antisens	RBFOX2:2
chr4 57650882 57660992 -	Pakap:antisens|Palm2:antisens	PTBP2:9
chr4 58882287 58917979 +	AI314180:antisens	PTBP2:2
chr4 63669648 63669917 -	Tnc:sens	RBFOX2:2|SRSF1:2
chr4 81992666 81992866 +	Nfib:antisens	SRSF1:3
chr4 82481350 82500019 -	Zdhhc21:sens	MBNL3:3
chr4 84593462 84603083 -	Cntln:antisens	PTBP2:4
chr4 84617035 84713784 +	Cntln:sens	SRSF1:2
chr4 94319618 94329357 -	Ift74:antisens	PTBP2:2
chr4 9510959 9566494 +	Asph:antisens	PTBP2:4
chr4_random 124980 128752 -	Dhrsx:antisens	RBFOX2:2
chr5 100904708 100914874 -	Lin54:sens	SRRM4:2
chr5 104508516 104514802 -	Sparcl1:sens	MBNL2:5
chr5 104521858 104522100 +	Sparcl1:antisens	PTBP2:2
chr5 104921028 104921186 -	Pkd2:antisens	RBFOX2:3
chr5 105653673 105709290 -		SRSF1:4
chr5 111764515 111767448 +	Pitpnb:sens	PTBP2:2
chr5 112646028 112646176 -	Miat:sens	PTBP2:2
chr5 119043342 119043579 +	Med13l:sens	SRSF1:5|SRSF2:2
chr5 121703870 121716414 +	Gm15800:sens	SRSF1:2
chr5 122195732 122199238 +	Atxn2:sens	SRSF1:2
chr5 122939247 122941794 -	Atp2a2:sens	PTBP2:2
chr5 124067345 124073279 +	Clip1:antisens	PTBP2:2
chr5 124189511 124189617 +	Rsrc2:antisens	RBFOX2:7
chr5 131933709 131941997 +	Auts2:antisens	PTBP2:2
chr5 135096271 135096357 -	Eif4h:sens	UPF1:2
chr5 137995087 137995992 +	Actl6b:sens	PTBP2:2
chr5 138125774 138125881 +	Agfg2:antisens	PTBP2:2
chr5 143665042 143665268 -	Actb:sens	HUR:4|MBNL1:6|MBNL2:23|MBNL3:19|PABPC1:3|UPF1:2
chr5 144640304 144643121 +	Eif2ak1:sens	SRSF1:2
chr5 14539410 14540801 +	Pclo:sens	MBNL1:3
chr5 145594169 145596932 +	Trrap:sens	FUS:2
chr5 147023011 147023120 +	Rnf6:antisens	PTBP2:2
chr5 14712417 14723324 -	Pclo:antisens	PTBP2:2
chr5 151406752 151450123 +		RBFOX2:2
chr5 151445744 151450123 -	N4bp2l2:sens	SRSF1:2
chr5 151445744 151453314 +	N4bp2l2:antisens	FUS:2
chr5 151449576 151450123 +	N4bp2l2:antisens	PTBP2:2
chr5 17168738 17200683 -	Sema3c:antisens	SRSF1:2
chr5 32780439 32788405 +	Ppp1cb:sens	U2AF65:2
chr5 33162515 33178337 +	Prr14l:antisens	PTBP2:3
chr5 34234206 34234614 +	Nsd2:sens	SRSF1:2
chr5 36812217 36813856 -	Grpel1:antisens	PTBP2:2
chr5 37508681 37512263 -	Jakmip1:antisens	RBFOX2:2
chr5 37680098 37680209 +	Crmp1:sens	MBNL2:2
chr5 3954792 3976326 -	Akap9:antisens	PTBP2:2
chr5 46138295 46186597 -	Lcorl:sens	SRRM4:2
chr5 66211509 66213215 -	N4bp2:antisens	RBFOX2:3
chr5 67359057 67359380 +	Limch1:sens	PTBP2:2
chr5 8399688 8405838 +	Dbf4:antisens	FUS:2
chr5 8548236 8579158 +	Rundc3b:antisens	PTBP2:3
chr5 8702153 8824297 +		SRSF1:5
chr5 8702369 8824598 +		SRSF1:6
chr5 89486974 89513743 +	Slc4a4:sens	RBFOX2:2
chr6 113696110 113698201 +	Atp2b2:antisens	SRSF1:5
chr6 115992889 115993823 -	Tmcc1:sens	COIL:5
chr6 124692930 124693000 +	Atn1:antisens	PTBP2:3
chr6 128970414 129134902 +		PABPC2:2
chr6 136512281 136515306 -	Atf7ip:antisens	PTBP2:4
chr6 136512281 136520059 -	Atf7ip:antisens	PTBP2:3
chr6 140492241 140535021 +	Plekha5:sens	U2AF65:2
chr6 146363843 146375092 -	Itpr2:sens	SRSF1:2|SRSF2:2
chr6 29322581 29322670 +	Calu:sens	SRRM4:2
chr6 31089729 31147851 -	Lncpint:sens	U2AF65:5
chr6 32094924 32095396 +	Plxna4:antisens	PTBP2:2
chr6 34313722 34342139 +		SRSF1:2
chr6 42301559 42301732 +	Zyx:sens	SRSF1:2
chr6 4468481 4468842 +	Col1a2:sens	CELF1:2|SRSF1:3|SRSF2:2
chr6 4478306 4478413 +	Col1a2:sens	MBNL2:4
chr6 4479068 4481010 +	Col1a2:sens	SRSF1:5
chr6 4485388 4485477 +	Col1a2:sens	SRSF1:2
chr6 4485388 4486081 +	Col1a2:sens	MBNL3:2|SRSF1:8|SRSF2:5
chr6 50093718 50113648 +	Mpp6:sens	MBNL1:2
chr6 51414427 51416701 -	Hnrnpa2b1:sens	SRRM4:2|SRSF1:8
chr6 55410151 55411608 -	Adcyap1r1:antisens	RBFOX2:2
chr6 65805943 65820463 -	Prdm5:antisens	PTBP2:2
chr6 65805943 65836172 -	Prdm5:antisens	PTBP2:2
chr6 82680762 82689668 -	Hk2:sens	AGO2:4
chr6 84785035 84810712 -	Exoc6b:sens	FUS:2
chr6 92089774 92099798 -	Nr2c2:antisens	MBNL1:2
chr7 100081482 100146601 +		RBFOX2:2
chr7 103972240 103972456 +	Tenm4:sens	AGO2:2
chr7 105378960 105406287 -	Acer3:sens	PTBP2:2
chr7 105774976 105786030 -	Emsy:sens	SRSF1:2
chr7 106128146 106153216 +	Uvrag:antisens	PTBP2:3
chr7 107236574 107241994 +	Pold3:antisens	RBFOX2:3
chr7 107554468 107558960 -	C2cd3:antisens	PTBP2:2
chr7 109171826 109171927 -	Rnf121:sens	SRSF2:3
chr7 110991205 110998662 -		CELF1:3|MBNL2:2|PABPC1:6|PABPC3:6
chr7 134162421 134162521 -	Prrt2:sens	RBFOX2:2
chr7 134565323 134591990 -		SRSF1:2
chr7 13511767 13511843 +	Rps5:sens	PABPC1:4|PABPC2:3|PABPC3:3
chr7 135823231 135834212 -	Inpp5f:antisens	HUR:2
chr7 137339692 137386158 +	Fgfr2:antisens	PTBP2:2
chr7 140139727 140142118 +		RBFOX2:2
chr7 140141268 140142118 +		RBFOX2:3
chr7 140217396 140273543 -	Ctbp2:sens	PTBP2:2
chr7 150826657 150855960 -		SRSF1:3
chr7 17394734 17394957 +	Fkrp:antisens	RBM3:2
chr7 28714314 28793455 -		SRSF1:2
chr7 29607099 29607159 +	Hnrnpl:sens	HUR:5
chr7 30972259 30972337 -	Capns1:sens	PTBP2:2
chr7 36190637 36194711 -	Cep89:antisens	PTBP2:3
chr7 52474514 52476071 +	Tead2:sens	SRSF1:2
chr7 62318652 62422632 -	Luzp2:antisens	PTBP2:2
chr7 6662158 6662604 +	Peg3:antisens	TDP43:2
chr7 66762709 66824094 -	Snhg14:sens	SRRM4:2
chr7 66924958 66929326 -	Snhg14:sens|Ipw:sens	TDP43:2
chr7 66934229 67050135 -	Snhg14:sens	MBNL2:2
chr7 74412343 74413090 -	Mef2a:sens	PTBP2:2
chr7 80629322 80629483 -	Chd2:sens	PTBP2:3
chr7 97308958 97330878 +	Picalm:sens	PTBP2:2
chr7 97308958 97345530 +	Picalm:sens	U2AF65:2
chr7 97314024 97330878 -	Picalm:antisens	HUR:2
chr8 113155930 113160933 +	Vac14:sens	PTBP2:2
chr8 113475280 113504993 -		RBFOX2:2|SRSF1:4
chr8 113514377 113544995 -		HUR:3|SRSF1:2
chr8 113514377 113544995 +		PTBP2:2
chr8 113639096 113641948 +	Pdpr:sens	AGO2:4
chr8 114491767 114496091 +	Adat1:antisens	PTBP2:3
chr8 125906427 125907343 +	Tcf25:sens	SRSF1:2
chr8 127214855 127214969 -	Ttc13:sens	SRRM4:2
chr8 23645491 23656072 -	Slc20a2:antisens	PTBP2:10
chr8 26268553 26268679 +	Tacc1:antisens	PTBP2:2
chr8 35869433 35869851 +		MBNL2:4
chr8 35914675 35938347 -	Tnks:sens	SRSF1:3|U2AF65:3
chr8 70237582 70244852 -	Psd3:sens	SRSF1:3
chr8 72633840 72634008 +	Ncan:antisens	PTBP2:2
chr8 72666402 72669033 +	Borcs8:sens|Gm45929:sens	SRSF1:2
chr8 79868539 79889059 -	Arhgap10:sens	SRRM4:2
chr8 79974592 79974822 -	Arhgap10:sens	SRSF1:14
chr8 81615732 81615965 +	Zfp827:sens	SRRM4:2
chr8 87245542 87296214 -	Nfix:sens	CELF1:2|SRSF1:2
chr8 87494335 87494444 +	Prdx2:sens	PTBP2:3
chr8 88161546 88162158 -	Neto2:sens	PTBP2:2
chr8 88580945 88581090 +	Phkb:sens	RBFOX2:2
chr8 89189590 89196968 +	Lonp2:sens	SRSF1:2
chr9 104802548 104828169 +	Cpne4:sens	PTBP2:3
chr9 106621939 106622055 -	Rad54l2:sens	SRRM4:2|SRSF1:2
chr9 107749599 107762790 -	Rbm6:sens	U2AF65:2
chr9 110470212 110472315 -	Setd2:antisens	PTBP2:2
chr9 112027244 112027504 +	Arpp21:antisens	PTBP2:2
chr9 119193664 119203641 +	Oxsr1:antisens	PTBP2:5
chr9 20996839 21009857 +	Pde4a:sens	SRSF1:2
chr9 22448189 22463589 +	Bbs9:sens	MBNL2:2
chr9 24243073 24245285 -	Dpy19l1:sens	CELF1:2|MBNL1:2
chr9 30957614 30970963 -	Aplp2:sens	CELF1:2
chr9 34344501 34346034 +	Kirrel3:sens	PTBP2:6
chr9 42809052 42809634 -	Arhgef12:sens	PABPC1:3
chr9 44550704 44550922 -	Arcn1:sens	SRSF1:2
chr9 45595509 45602512 +	Cep164:antisens	SRSF1:2
chr9 45698887 45706574 +	Rnf214:antisens	PTBP2:2
chr9 45786738 45792937 +	Pafah1b2:antisens	PTBP2:2
chr9 57297924 57298087 +	Scamp5:antisens	PTBP2:3
chr9 59651692 59675125 +	Myo9a:sens	PTBP2:3
chr9 60458065 60462984 -	Lrrc49:sens	SRSF1:2
chr9 64744141 64745237 -	Dennd4a:antisens	PTBP2:2
chr9 65797823 65806528 -	Csnk1g1:antisens	RBFOX2:2
chr9 66410361 66414710 -	Usp3:sens	SRSF1:2
chr9 66638405 66675666 -		MBNL1:3
chr9 66641877 66676553 -		PABPC1:2|PABPC2:3
chr9 66643060 66681136 -		MBNL1:3|PTBP2:3
chr9 66877112 66877341 +	Tpm1:antisens	PTBP2:2
chr9 69257919 69264916 +	Ice2:sens	SRSF1:2
chr9 72594949 72595475 +	Nedd4:sens	RBFOX2:2
chr9 73582211 73606484 -	Unc13c:sens	PTBP2:6
chr9 75903978 75929261 -	Hmgcll1:antisens	PTBP2:7
chr9 77012572 77078761 -	Mlip:sens	RBFOX2:2
chr9 82731025 82748434 -		PTBP2:2
chr9 82794229 82809631 -	Phip:sens	MBNL2:2
chr9 86316448 86318977 +	Ube2cbp:antisens	PTBP2:2
chr9 86571793 86573881 +	Me1:antisens	SRSF1:4
chr9 95793839 95793943 +	Atr:sens	SRSF1:3
chrX 12687202 12693883 -	Usp9x:antisens	SRSF1:2
chrX 132332327 132374411 +		RBFOX2:2
chrX 132337093 132337326 -	Gprasp1:antisens	SRRM4:2
chrX 139186583 139205576 +	Tmem164:sens	PTBP2:4
chrX 139346716 139400785 -	Ammecr1:sens	SRSF1:2
chrX 147728972 147730115 +	Wnk3:sens	ALKBH5:2
chrX 148457441 148457694 +	Smc1a:sens	PABPC1:2
chrX 148481203 148482511 +	Smc1a:sens	SRSF1:2
chrX 148774176 148774550 +	Tspyl2:antisens	PTBP2:3
chrX 156357690 156404414 -	Sh3kbp1:antisens	PTBP2:4
chrX 47917990 47961991 -	Firre:sens	HUR:7|SRSF1:12|SRSF2:6
chrX 47920717 47945262 -	Firre:sens	SRSF1:2
chrX 47920717 47966027 -	Firre:sens	HUR:6|RBFOX2:2|SRSF1:22|SRSF2:3
chrX 47922454 47956702 -	Firre:sens	SRSF1:2
chrX 47923315 47965418 -	Firre:sens	SRSF2:2
chrX 47937856 47954075 -	Firre:sens	HUR:2|MBNL3:3|SRSF1:2
chrX 58436423 58439349 +		MBNL1:7
chrX 58438737 58438863 +		FUS:2
chrX 91784153 91784224 -	Maged1:sens	SRSF1:2
chrX 9741848 9779291 +	Rpgr:antisens	PTBP2:4
