# Supplementary material for: Large-Scale Profiling of RBP-circRNA Interactions from Public CLIP-Seq Datasets
Source: Genes (Basel). 2020 Jan 3;11(1):54. doi: 10.3390/genes11010054 (PMC7016857; doi:10.3390/genes11010054)
Supplement: Supplementary file 1 [file genes-11-00054-s001.zip › genes-657053-suppl/file s4-circRNA_all_Drosophila.csv]

circRNA	parental gene	RBP (# supporting reads)
chr2L 10213921 10214540 -	Npc1a:sens	XL6:4
chr2L 10410013 10410434 +	RpS27A:sens	XL6:2
chr2L 10551 10849 -	l(2)gl:sens	Imp:2
chr2L 10847251 10847434 -	porin:sens	Imp:5
chr2L 11002886 11003072 -	RpL9:sens	B52:2
chr2L 11101052 11101930 +	Reps:antisens	RBP1:6|SC35:5|XL6:5
chr2L 11101295 11101562 +	Reps:antisens	Yb:2
chr2L 1115594 1115678 -	Pino:sens	Imp:2
chr2L 113816 114090 +	Sam-S:sens	SRP54:3
chr2L 1158079 1158262 -		SRP54:8
chr2L 11996002 11999854 +		Imp:2|SRP54:6|XL6:3
chr2L 12037742 12038417 -	Tom70:sens	Imp:2
chr2L 12045692 12045805 -	CG6770:sens	Imp:6
chr2L 122613 123088 +	ND-15:sens	SRP54:2
chr2L 12434906 12437931 +	Elf:sens	SC35:2
chr2L 12456222 12456650 -	bun:sens	Imp:5|XL6:5
chr2L 12456222 12456650 +	bun:antisens	RBP1:2
chr2L 12456758 12457205 -	bun:sens	Imp:2
chr2L 12477115 12520176 -	bun:sens	XL6:2
chr2L 12482561 12484860 -	bun:sens	Yb:2
chr2L 12482561 12484860 +	bun:antisens	Imp:4|RBP1:2|XL6:2
chr2L 12536275 12540676 -	bun:sens	XL6:2
chr2L 12536275 12540900 -	bun:sens	Imp:12
chr2L 12722362 12722678 +	MRP:sens	RBP1:2
chr2L 13204040 13208487 +	Pect:sens	XL6:2
chr2L 13509467 13513473 +	B4:antisens	SC35:2
chr2L 13630706 13636213 +	kuz:sens	SRP54:2
chr2L 13773242 13773649 -	TM9SF4:antisens	Piwi:2
chr2L 13829993 13831314 -	Orc5:antisens	B52:2|SC35:3
chr2L 16048625 16048734 -	CG45084:antisens|BicC:antisens	Yb:2
chr2L 16048625 16048734 +	CG45084:sens|BicC:sens	Imp:2
chr2L 16747463 16747557 +	BuGZ:sens	RBP1:2
chr2L 16799743 16800026 +	Ugt36Bc:sens	XL6:2
chr2L 1697552 1698256 -	chinmo:antisens	Imp:2
chr2L 17403065 17403746 -	CLIP-190:antisens	Imp:2
chr2L 1741659 1746029 +	CG17646:sens
chr2L 1741660 1746029 +	CG17646:sens	SRP54:8
chr2L 1741660 1748874 +	CG17646:sens	SRP54:4|XL6:2
chr2L 1747692 1748874 +	CG17646:sens	SC35:6
chr2L 18260 20020 -	l(2)gl:sens	RSF1:4|SRP54:2
chr2L 18260 20020 +	l(2)gl:antisens	RBP1:2|SRP54:2
chr2L 18331 20020 -	l(2)gl:sens	XL6:2
chr2L 18631743 18649627 +	MESR3:sens	XL6:5
chr2L 18961457 18961797 +	Nak:antisens	Imp:2
chr2L 19167696 19167788 -	brat:antisens	Imp:2
chr2L 19173300 19173475 +	brat:sens	Imp:3
chr2L 19575910 19577382 +		Piwi:2
chr2L 19880 20020 -	l(2)gl:sens	Imp:2|XL6:8
chr2L 19885 19957 -	l(2)gl:sens	XL6:3
chr2L 202011 202338 -	spen:antisens	B52:6|Imp:14|Piwi:9|RSF1:6|SC35:5|SRP54:20|XL6:15|Yb:9
chr2L 20648189 20648479 +	Uhg3:sens	Imp:11|SRP54:6|XL6:2|Yb:14
chr2L 20903016 20903559 -	sky:sens|CG43739:sens	Imp:3
chr2L 211036 211301 -	kis:sens	Imp:2
chr2L 21172015 21172821 +	Acon:sens	Imp:2
chr2L 21311829 21312032 +	crc:sens	Imp:2
chr2L 21311830 21318207 +	crc:sens	Imp:2
chr2L 21311855 21312195 +	crc:sens	Imp:3
chr2L 21319112 21319366 +	crc:sens|CG46314:sens	Imp:2
chr2L 21391262 21391563 -	nrv3:antisens	XL6:2
chr2L 21626906 21627352 -	Df31:sens	Imp:11
chr2L 21627368 21627551 -	Df31:sens	Imp:4|RBP1:3|SC35:2
chr2L 21678181 21678328 -	EF2:sens	Piwi:2
chr2L 21678887 21679000 -	EF2:sens	XL6:6
chr2L 21679766 21681558 -	EF2:sens	RBP1:3|RSF1:2|XL6:6
chr2L 21679766 21681558 +	EF2:antisens	SRP54:2
chr2L 21680768 21681552 -	EF2:sens	SRP54:2
chr2L 21759244 21760098 +	CG1416:sens	SRP54:2
chr2L 22428201 22428324 +	RpL5:antisens|snoRNA:Psi28S-2996:antisens	XL6:3
chr2L 22428534 22428926 -	RpL5:sens	RBP1:2
chr2L 22428544 22428768 +	RpL5:antisens	XL6:2
chr2L 22428549 22429098 -	RpL5:sens	RBP1:4
chr2L 22428600 22429069 -	RpL5:sens	SRP54:3
chr2L 230538 231034 -	kis:sens	SC35:2
chr2L 2359242 2359529 -	Rab5:sens	SRP54:5
chr2L 2753372 2756474 +	Bacc:sens	Piwi:3
chr2L 2772333 2772450 -	Syt1:sens	Imp:4
chr2L 28411 29068 -	Cda5:sens	Imp:2
chr2L 2880891 2881439 -	NTPase:sens	Imp:2
chr2L 2890475 2890566 +	lilli:sens	Imp:2
chr2L 2908950 2909108 -	lilli:antisens	Imp:3|XL6:2
chr2L 2990028 2990347 -	okr:sens	SRP54:2
chr2L 303840 304322 +	Pi3K21B:sens	Imp:11|Piwi:3|Yb:3
chr2L 303894 304404 +	Pi3K21B:sens	Imp:2
chr2L 3067650 3068056 -	FASN1:antisens	Imp:2
chr2L 3779693 3780579 +	bowl:sens	Imp:2|Piwi:2|XL6:2
chr2L 4194818 4196779 -	CG3714:sens	Imp:4
chr2L 420505 420690 +	RpLP1:sens	XL6:6
chr2L 4383060 4383502 +	Vps53:antisens	Imp:2
chr2L 443081 491358 +		XL6:3
chr2L 443082 491358 +		SF2:2|XL6:2
chr2L 4457165 4458057 -		RBP1:2
chr2L 4457201 4457271 -	RpL27A:sens	RBP1:3|SRP54:13
chr2L 4457201 4457274 -	RpL27A:sens	Imp:4|XL6:5
chr2L 4457236 4458057 -	RpL27A:sens	SRP54:3
chr2L 4478495 4478967 -	dpy:sens	Imp:3
chr2L 4570479 4574342 -	dpy:sens	RBP1:6|RSF1:6|SC35:4|SRP54:11
chr2L 473223 476331 +		RSF1:3
chr2L 4865148 4872693 +	smog:sens	SRP54:5|XL6:5
chr2L 4877558 4877917 -	Cf2:sens	Yb:4
chr2L 489517 491358 +	ush:sens	SRP54:2
chr2L 4987907 4989410 +	CG34126:sens	Piwi:3
chr2L 4990908 4991082 +	CG34126:sens	Imp:3|Piwi:2|SRP54:4
chr2L 5012417 5012625 -	vkg:sens	Imp:3
chr2L 5036754 5037020 +	Col4a1:sens	Imp:2
chr2L 5206389 5206675 +	Msp300:sens	Imp:9
chr2L 5206404 5206675 +	Msp300:sens	Imp:9
chr2L 5255844 5255935 -	tkv:sens	Imp:2
chr2L 5274019 5275780 -	Bsg25D:sens	Piwi:2
chr2L 5545620 5546067 +	Lam:sens	Imp:2
chr2L 5972702 5972885 -	chic:sens	Imp:3
chr2L 5973313 5973568 -	chic:sens	Imp:2
chr2L 5973440 5973674 -	chic:sens	Piwi:2
chr2L 5973440 5976782 -	chic:sens	Piwi:2|Yb:2
chr2L 5973440 5979704 -	chic:sens	RBP1:2
chr2L 5984011 5984942 +	eIF-4a:sens	Imp:2
chr2L 5984850 5985144 +	eIF-4a:sens	Piwi:2
chr2L 5985082 5985297 +	eIF-4a:sens	Imp:2|RSF1:2
chr2L 5985448 5985690 +	eIF-4a:sens	RBP1:3|XL6:5
chr2L 6073679 6073891 +	Kr-h2:sens	Yb:3
chr2L 6345543 6346116 +	Cpr:sens	XL6:2
chr2L 6345784 6346008 -	Cpr:antisens	Piwi:8
chr2L 6568967 6569354 -	CG11319:sens	Piwi:2
chr2L 6926080 6926495 +	Hrb27C:sens	Imp:3
chr2L 6926502 6926736 +	Hrb27C:sens	Imp:4
chr2L 7054225 7054812 -	milt:antisens	Imp:2
chr2L 7054859 7055083 -	milt:antisens	Imp:3
chr2L 7194953 7195178 -	CG4502:sens	Imp:4|XL6:3
chr2L 7205356 7205863 +	CG13784:antisens	Piwi:2
chr2L 7381756 7381905 +	ninaC:sens	Imp:2
chr2L 7646943 7656463 -	Slob:sens	RBP1:2|SRP54:2
chr2L 7721116 7724517 -		XL6:2
chr2L 7801731 7802098 -	cdc14:sens	B52:2
chr2L 8039107 8039390 +	Cka:sens|CG7367:antisens	RBP1:2
chr2L 8041942 8042613 -	RpL36A:sens	SRP54:2
chr2L 8107946 8108610 +	Bsg:sens	Imp:5
chr2L 8137577 8137886 +	PAPLA1:antisens	SRP54:2
chr2L 8138055 8138232 +	PAPLA1:antisens	SC35:4
chr2L 816664 8042117 -		Imp:4|Piwi:2|RBP1:4|RSF1:2|SRP54:4|XL6:16
chr2L 8221365 8221674 +	Pvr:antisens	Imp:2
chr2L 8262285 8283555 -	Btk29A:sens	XL6:2
chr2L 8283409 8284220 -	Btk29A:sens	SRP54:5
chr2L 833932 834216 -	drongo:sens	XL6:2
chr2L 8945358 8945489 -	C1GalTA:sens	RBP1:2
chr2L 9177291 9177432 +	tai:sens	SRP54:4|XL6:6
chr2L 9491938 9491991 -	Gdi:sens	Imp:2
chr2L 9499908 9500503 +	CG33298:sens	Piwi:6|RBP1:6|RSF1:2|SRP54:5|XL6:5|Yb:4
chr2L 9915329 9916498 +	yip2:sens	SRP54:4|XL6:4
chr2L 9961008 9961576 -	CG5850:sens	Imp:4
chr2L 9996900 9997303 +	SoYb:antisens|CG31875:antisens	Imp:2
chr2LHet 20018 20336 +	CG12567:antisens	Imp:2
chr2R 10027683 10027961 -	Prosap:sens	Imp:4
chr2R 10102898 10103615 -	RpS23:sens	RBP1:3|SRP54:2|XL6:3
chr2R 10117257 10117403 -	CG8468:antisens	SF2:2
chr2R 10149253 10151720 +	CG8547:antisens	Imp:2
chr2R 10245428 10245687 -		RBP1:3
chr2R 10245443 10245751 -	Arc1:sens	RBP1:2|RSF1:2
chr2R 10245443 10245815 -	Arc1:sens	B52:2|SF2:3|SRP54:7|XL6:5
chr2R 10245462 10245685 -	Arc1:sens	RBP1:5
chr2R 10245475 10245751 -	Arc1:sens
chr2R 10245475 10245766 -	Arc1:sens	Imp:2|SF2:2
chr2R 10245475 10245815 -	Arc1:sens	RBP1:2
chr2R 10245475 10245941 -	Arc1:sens	XL6:2
chr2R 10245497 10245766 -	Arc1:sens	SRP54:2
chr2R 10245497 10245972 -	Arc1:sens	B52:2|SF2:2|XL6:2
chr2R 10245593 10245859 -	Arc1:sens	B52:2|RBP1:6|SF2:4
chr2R 10245823 10245956 -	Arc1:sens	B52:2|SRP54:5|XL6:2
chr2R 10245825 10246076 -	Arc1:sens	B52:9|RSF1:2|SC35:2|SRP54:11|XL6:4
chr2R 10509465 10510750 +	Uhg5:sens	Piwi:2
chr2R 10509745 10510750 +	Uhg5:sens	Imp:2
chr2R 1081062 1104940 -	Nipped-A:sens	Imp:3|XL6:4
chr2R 10832080 10832782 +	aPKC:antisens	SRP54:2|XL6:4
chr2R 10833084 10833521 -	aPKC:sens	Imp:2
chr2R 11114962 11115573 -	Fs:sens|CR44370:antisens	Yb:3
chr2R 11162044 11181066 -	Trpm:sens	B52:2
chr2R 11180278 11181066 -	Trpm:sens	Imp:3
chr2R 11211844 11212019 +	Arf51F:sens	SRP54:2
chr2R 11212103 11212474 +	Arf51F:sens	Imp:2
chr2R 1129401 1133642 -	Nipped-A:sens	Imp:4
chr2R 11340362 11344320 +	CG43729:sens	Piwi:3
chr2R 11404690 11404871 -	Khc-73:sens	SRP54:2
chr2R 11661321 11664791 -	Zasp52:sens	RBP1:5|XL6:7
chr2R 11740935 11741439 +	tun:sens	SRP54:2
chr2R 11757736 11758060 -	sli:sens	Imp:2
chr2R 11764536 11766637 -	sli:sens	Piwi:2|SC35:2
chr2R 11993262 11993896 +	Rho1:sens	Imp:3
chr2R 11993795 11994103 +	Rho1:sens	SRP54:2
chr2R 12025045 12025279 +	spin:sens	Imp:2
chr2R 12183586 12184612 +	Atg9:sens	Imp:2
chr2R 12213101 12213509 -	Vha44:sens	XL6:2
chr2R 12747426 12747626 +	Dek:sens	Imp:2
chr2R 12900790 12901501 -	Ehbp1:sens	XL6:2
chr2R 13033132 13033336 +		RBP1:2
chr2R 13033139 13033329 +		Piwi:3
chr2R 13033179 13033329 +	snoRNA:U3:54Ab:sens|snoRNA:U3:54Aa:sens	Piwi:4
chr2R 1311255 1311744 +	laccase2:sens	Imp:5|XL6:2
chr2R 13162915 13163568 +	mbl:sens	Imp:19
chr2R 13162992 13163568 +	mbl:sens	Imp:2
chr2R 13163050 13163568 +	mbl:sens	Imp:2
chr2R 13334032 13337767 -		Piwi:11|XL6:8
chr2R 13352055 13352253 -	CG14478:antisens	Imp:2
chr2R 13411005 13413921 -	Patronin:sens	B52:2
chr2R 13418552 13419687 -	Patronin:sens	Imp:2
chr2R 13426489 13426592 +	eIF3-S9:sens	SRP54:2
chr2R 13586856 13587938 +	Uhg1:sens	XL6:2
chr2R 13586856 13589874 +	Uhg1:sens	XL6:2
chr2R 13622130 13622334 -	CG6406:sens	Imp:2
chr2R 13734889 13735873 +	olf186-F:sens|olf186-M:sens	Imp:2
chr2R 13754478 13754519 -	Mapmodulin:sens	Imp:3
chr2R 1378419 1379618 +	CG30440:antisens	XL6:3
chr2R 14032311 14032971 +	pAbp:sens	Imp:2
chr2R 14032751 14033096 +	pAbp:sens	Imp:3
chr2R 14032751 14034371 +	pAbp:sens	Imp:2
chr2R 14032847 14033309 +	pAbp:sens	Imp:8
chr2R 14032942 14033258 +	pAbp:sens	Imp:2
chr2R 14033109 14033705 +	pAbp:sens	Imp:5
chr2R 14033215 14033725 +	pAbp:sens	Imp:4
chr2R 14033336 14034291 +	pAbp:sens	Imp:2
chr2R 14033726 14034404 +	pAbp:sens	Imp:7
chr2R 14033818 14034066 +	pAbp:sens	Imp:6
chr2R 14033824 14034175 +	pAbp:sens	Imp:6
chr2R 14033897 14034066 +	pAbp:sens	Imp:2
chr2R 14033945 14034401 +	pAbp:sens	Imp:3
chr2R 14034050 14034338 +	pAbp:sens	Imp:2
chr2R 14034086 14034585 +	pAbp:sens	Imp:9
chr2R 14034199 14034291 +	pAbp:sens	Imp:2
chr2R 14192242 14193057 +	sbb:antisens	XL6:2
chr2R 14307165 14307590 +	Dp1:sens	Imp:2
chr2R 14313006 14313156 +	CG5174:sens	Imp:2
chr2R 14412927 14413672 -	CG43066:antisens	SRP54:5
chr2R 14412927 14413672 +	CG43066:sens	Imp:4
chr2R 14972936 14984014 +	5-HT1A:sens	Piwi:6
chr2R 15065561 15065716 -	CG10737:antisens	Imp:2
chr2R 15279620 15279847 -	SdhA:sens	SF2:2
chr2R 15284664 15284839 -	hts:sens	B52:13|Piwi:7|SC35:17|SF2:26|Yb:9
chr2R 15284664 15284839 +	hts:antisens	B52:2|Imp:23|RBP1:7|RSF1:5|SC35:11|SF2:2|XL6:16|Yb:13
chr2R 15285711 15285895 -	hts:sens	Imp:10
chr2R 15315328 15315406 +	CalpA:sens	XL6:2
chr2R 15518676 15518767 +	sm:antisens	Imp:2
chr2R 15614604 15614727 -		Piwi:2
chr2R 15614606 15614753 -		RBP1:2
chr2R 1613326 1625097 -		XL6:2
chr2R 16151585 16152382 +		SRP54:2
chr2R 16151588 16151937 +	RpS18:sens	RBP1:8|SC35:2|XL6:9
chr2R 17080229 17080354 -	tud:antisens	Imp:2|RBP1:2
chr2R 17080229 17080354 +	tud:sens	Imp:3
chr2R 17217939 17218070 +	dom:sens	Imp:2
chr2R 17221879 17222097 +	dom:sens	Piwi:2|SF2:2
chr2R 17275470 17278548 +		XL6:2
chr2R 17533786 17533876 -	CG10082:antisens	XL6:2
chr2R 17892213 17925221 +	CG34370:antisens	SRP54:2
chr2R 18203674 18205459 +		Piwi:4
chr2R 18215464 18215780 +	Gp150:sens	Piwi:2
chr2R 18216269 18216551 +	Gp150:sens	Imp:3
chr2R 18408972 18409010 +	px:antisens	SRP54:2
chr2R 18573063 18574116 +	Ppa:antisens	XL6:2
chr2R 18689307 18689539 +	blw:sens	Imp:5
chr2R 1871576 1874171 +	Src42A:sens	SRP54:2
chr2R 18822824 18822892 -	CG3800:sens	Imp:4
chr2R 1901418 1901617 -	Act42A:sens	Imp:11
chr2R 1901456 1901617 -	Act42A:sens	Imp:12
chr2R 1901580 1901732 -	Act42A:sens	Imp:2
chr2R 1901704 1902454 -	Act42A:sens	Imp:3
chr2R 1919603 1920226 -	SCAP:sens	Imp:3
chr2R 19552817 19553558 +	Pde8:sens	Piwi:3
chr2R 19609733 19610398 +	Sesn:sens	RSF1:2|XL6:2
chr2R 19735398 19735707 -	ytr:sens	Imp:2
chr2R 19792878 19794245 -	Nap1:sens	Piwi:2
chr2R 19815621 19815953 -	SERCA:sens	Imp:3
chr2R 19816211 19816488 -	SERCA:sens	Imp:2
chr2R 19816430 19816692 -	SERCA:sens	SRP54:2
chr2R 19916137 19949515 -		RBP1:2|XL6:4
chr2R 19934189 19949824 -		RSF1:2|Yb:2
chr2R 19946554 19946982 +	eIF-5A:sens	RSF1:2|XL6:2
chr2R 19962724 19962846 +	Mlp60A:sens	Imp:4
chr2R 20446234 20446432 +	ITP:sens	Yb:2
chr2R 20559054 20559351 -	Mmp1:sens	Imp:4
chr2R 20659248 20660318 -	Eps-15:sens	Piwi:11
chr2R 20790941 20790989 -	RpL41:sens|NaCP60E:antisens	Yb:4
chr2R 20790950 20791255 -	RpL41:sens|NaCP60E:antisens	XL6:2
chr2R 20848643 20849270 -	CG2765:sens	SRP54:5
chr2R 20856009 20856512 -	RpL19:sens	XL6:2
chr2R 20864345 20864629 +	emp:antisens	Imp:2
chr2R 2350471 2391193 +		XL6:2
chr2R 2512803 2513927 -	Vha16-1:sens	Imp:2
chr2R 2512815 2513442 -	Vha16-1:sens	Piwi:2
chr2R 2512838 2513924 -	Vha16-1:sens	Imp:2
chr2R 2512871 2513598 -	Vha16-1:sens	Imp:2
chr2R 2512871 2513743 -	Vha16-1:sens	Imp:2
chr2R 2513124 2513456 -	Vha16-1:sens	Imp:2
chr2R 2513144 2513489 -	Vha16-1:sens	XL6:2
chr2R 2513163 2513602 -	Vha16-1:sens	Imp:5
chr2R 2513163 2513618 -	Vha16-1:sens	Imp:5
chr2R 2513163 2513717 -	Vha16-1:sens	Imp:4
chr2R 2513447 2513924 -	Vha16-1:sens	Imp:5|SRP54:3
chr2R 2513508 2513542 -	Vha16-1:sens	RSF1:2
chr2R 2513768 2514411 -	Vha16-1:sens	Imp:2
chr2R 2514110 2514344 -	Vha16-1:sens	Imp:2
chr2R 2514418 2514875 -	Vha16-1:sens	Imp:2
chr2R 2514578 2514875 -	Vha16-1:sens	Yb:2
chr2R 2558336 2558631 -	Hsepi:sens	SF2:3
chr2R 2587197 2587291 -		XL6:2
chr2R 2642840 2643486 +	Eb1:sens	Imp:3
chr2R 3247796 3252987 -	Dscam1:sens	XL6:2
chr2R 3371152 3373672 -	wech:sens	XL6:2
chr2R 3484770 3490729 +	CG1358:antisens	RBP1:2|SRP54:5|XL6:3
chr2R 3853169 3853396 -	nito:antisens	Imp:3
chr2R 4569628 4569922 +	Acsl:sens	Imp:3
chr2R 4792509 4792698 -	CG8258:sens	Imp:2
chr2R 4832071 4832248 -	CG8230:sens	Imp:3|Piwi:3
chr2R 4832071 4832248 +	CG8230:antisens	Yb:5
chr2R 486774 496780 +	p120ctn:sens	Imp:2
chr2R 5014924 5016146 -	CG18659:sens	SRP54:2|XL6:2
chr2R 5065531 5066506 +	Rab32:antisens	Imp:2
chr2R 5366514 5366722 +	Camta:sens	Imp:4
chr2R 5454566 5454987 -	Not1:sens	Imp:2|SRP54:2
chr2R 5454954 5455296 -	Not1:sens	Piwi:2
chr2R 5474952 5475411 +	RpL31:sens	SRP54:2
chr2R 5475120 5475461 +	RpL31:sens	RSF1:2
chr2R 5592376 5594196 +		Piwi:3
chr2R 5805443 5806567 -	Mef2:sens	Piwi:2
chr2R 5806952 5809508 -	Mef2:sens	Imp:2
chr2R 5880696 5880888 +	TER94:sens	Imp:2
chr2R 5882723 5883775 -	Pka-R2:sens	Imp:2
chr2R 5995728 5995955 +	14-3-3zeta:sens	Imp:3
chr2R 5995747 5995978 +	14-3-3zeta:sens	Imp:9
chr2R 6403340 6421473 -	lola:sens	XL6:2
chr2R 6419544 6421473 -	lola:sens	Piwi:3
chr2R 6424541 6424698 -	lola:sens	RBP1:2
chr2R 6493511 6494386 +	psq:sens	Imp:2
chr2R 6987037 6987619 -	luna:sens	Imp:4|SRP54:7|XL6:16
chr2R 7299575 7299875 -	Drip:sens	SRP54:2
chr2R 7529170 7529970 +	CG9003:antisens	SF2:2
chr2R 7781697 7783015 +	Ef1alpha48D:sens
chr2R 7782405 7782825 +	Ef1alpha48D:sens	Imp:2|Piwi:2
chr2R 7782406 7782926 +	Ef1alpha48D:sens	Piwi:3|XL6:3
chr2R 7782596 7782977 +	Ef1alpha48D:sens	Piwi:2
chr2R 7782598 7782835 +	Ef1alpha48D:sens	XL6:2
chr2R 7782611 7782825 +	Ef1alpha48D:sens	Imp:2|Piwi:4|SF2:2|SRP54:2
chr2R 7782611 7782974 +	Ef1alpha48D:sens	B52:3|Imp:4|Piwi:2|SRP54:4
chr2R 7782612 7782825 +	Ef1alpha48D:sens	SF2:2
chr2R 7782612 7782893 +	Ef1alpha48D:sens	Imp:2|SRP54:2
chr2R 7782612 7782926 +	Ef1alpha48D:sens	Imp:15|Piwi:2|SRP54:3
chr2R 7782612 7782959 +	Ef1alpha48D:sens	Imp:2|SRP54:2
chr2R 7782614 7782804 +	Ef1alpha48D:sens	Imp:2
chr2R 7782614 7782835 +	Ef1alpha48D:sens	Imp:2|RBP1:2|SRP54:4
chr2R 7782614 7782977 +	Ef1alpha48D:sens
chr2R 7782614 7783015 +	Ef1alpha48D:sens	SRP54:2
chr2R 7782618 7782926 +	Ef1alpha48D:sens	Imp:5|XL6:2
chr2R 7782620 7782974 +	Ef1alpha48D:sens	Imp:2
chr2R 7782633 7782914 +	Ef1alpha48D:sens	Imp:2
chr2R 7782935 7783226 +	Ef1alpha48D:sens	XL6:2
chr2R 8161494 8161711 +	Cam:sens	Imp:2|Piwi:2
chr2R 8161517 8161825 +	Cam:sens	Imp:2
chr2R 8161727 8161825 +	Cam:sens	Imp:3
chr2R 8161727 8162113 +	Cam:sens	Piwi:2
chr2R 8292162 8292460 +	Cpr49Ae:sens	Imp:5
chr2R 8504292 8511591 +		Piwi:4|RBP1:2|SRP54:4|XL6:3
chr2R 8505948 8512412 +		SRP54:4|XL6:8
chr2R 8758463 8758564 +	bic:sens	Imp:4
chr2R 8758476 8758770 +	bic:sens	Imp:2
chr2R 8758479 8758696 +	bic:sens	Imp:5
chr2R 8758537 8758684 +	bic:sens	Imp:3
chr2R 9297320 9301993 -		B52:2|Piwi:7|RBP1:2|XL6:7
chr2R 9381987 9382144 -	bbc:sens	RBP1:2|XL6:2
chr2R 9383499 9383805 -	drk:sens	SRP54:2
chr2R 9728210 9728479 +	CG6357:sens	Piwi:4|RBP1:5
chr2R 9834354 9834810 -	AGO1:sens	RSF1:2|SF2:5
chr2R 9834811 9835033 -	AGO1:sens	Imp:4
chr2R 9849725 9879609 +		RBP1:9
chr2R 9855295 9855430 +	Cp1:sens	Imp:3
chr2R 9860464 9860809 -		XL6:3
chr2R 9860534 9860790 -	CG6701:sens	SF2:2
chr2R 9878753 9928284 +	mam:sens	XL6:2
chr2RHet 1292104 1293393 -	MFS17:sens	XL6:2
chr2RHet 203349 208083 +	rl:sens	SRP54:2
chr2RHet 247339 251811 +	rl:sens	XL6:2
chr2RHet 2818704 2818889 +	CG17514:sens	Yb:2
chr2RHet 2820905 2821152 +	CG17514:sens	Imp:2
chr2RHet 2820905 2821172 -	CG17514:antisens	SF2:2
chr2RHet 3169315 3169621 -	uex:sens	XL6:2
chr2RHet 3169315 3175043 -	uex:sens	Piwi:2|XL6:7
chr2RHet 3179587 3183711 -		XL6:2
chr2RHet 3180050 3180169 -	uex:sens|CR45139:antisens	Yb:2
chr2RHet 3215006 3215562 +	Haspin:sens	B52:2
chr3L 10577916 10580787 -	Rbfox1:antisens	B52:2|Piwi:3
chr3L 10656890 10682312 +		Imp:2
chr3L 10888276 10888651 -	Aps:sens	Imp:2
chr3L 11073419 11075343 -	JIL-1:sens	SRP54:2
chr3L 11083998 11084872 -	JIL-1:sens	Piwi:2
chr3L 11488991 11489359 +	chrb:sens	Yb:2
chr3L 11605591 11630625 -		Imp:6|SRP54:4|XL6:3
chr3L 11702494 11703324 +	mtTFB1:sens|Ccdc56:sens	XL6:4
chr3L 11816307 11817079 +	RpL10Ab:sens	RBP1:2|XL6:2
chr3L 11816367 11817079 +	RpL10Ab:sens	XL6:2
chr3L 11816370 11817079 +	RpL10Ab:sens	XL6:5
chr3L 11816758 11817063 +	RpL10Ab:sens	SRP54:3
chr3L 12114373 12114486 -		Imp:10|RBP1:4|SRP54:2
chr3L 12124673 12124971 -		Imp:2
chr3L 12136608 12136995 -	CG5642:sens	Imp:2
chr3L 12265068 12265501 -	CG4300:sens	Imp:2
chr3L 12405111 12407186 -	CG32103:sens	SRP54:3
chr3L 12512792 12513644 +	tral:sens	Imp:2
chr3L 12512796 12513359 +	tral:sens	Imp:4
chr3L 12520681 12520979 +	nst:antisens	RBP1:2
chr3L 12844409 12845377 +	Wbp2:sens	Piwi:7
chr3L 129360 129888 +		XL6:4
chr3L 1300878 1300960 -		Imp:3|XL6:2
chr3L 1301408 1301637 -	Rac1:sens	Yb:2
chr3L 14012587 14012863 +	upSET:sens	RBP1:2
chr3L 14533072 14533349 +	Mpcp:sens	Imp:2
chr3L 14533122 14533322 +	Mpcp:sens	Imp:2
chr3L 14533221 14533395 +	Mpcp:sens	Imp:4
chr3L 14543702 14543747 +	Gbs-70E:antisens	B52:2
chr3L 14743724 14743881 -	Trl:sens|CG42507:sens	Imp:2
chr3L 15130977 15131267 -	Pdi:sens	Imp:2
chr3L 15130995 15131222 -	Pdi:sens	Imp:3
chr3L 15131043 15131249 -	Pdi:sens	Imp:2
chr3L 15131207 15131269 -	Pdi:sens	Imp:17
chr3L 1555091 1555404 -		Imp:3
chr3L 15593516 15595615 +	RhoGAP71E:sens	Piwi:4
chr3L 15811825 15812280 -		Imp:2
chr3L 15813851 15814216 -	DCP2:sens	Imp:4
chr3L 15827834 15829348 -		Imp:4|Piwi:9|SRP54:4|XL6:9
chr3L 15828294 15830029 -		Imp:2|Piwi:7|SRP54:4|XL6:13
chr3L 15984305 15984473 +	Hip14:sens	Imp:3
chr3L 1635301 1636946 +	nSyb:antisens	Yb:2
chr3L 16375113 16375257 -	CG4729:sens	XL6:2
chr3L 16396732 16397563 -	fax:sens	Imp:3
chr3L 16396741 16396926 -	fax:sens	Imp:4
chr3L 16397784 16397961 -	fax:sens	Imp:5
chr3L 16397988 16398048 -	fax:sens	Imp:2
chr3L 16587982 16595587 -		Piwi:6
chr3L 16606758 16607073 +	Mo25:antisens	Imp:2|Piwi:2|RBP1:5|SF2:2|XL6:2
chr3L 1667225 1667726 -	RpL23A:sens	XL6:2
chr3L 16781058 16781325 -	CG9674:sens	SRP54:2
chr3L 16858510 16858640 +	Lmpt:sens	Piwi:3
chr3L 17057967 17059940 +	Rbp6:antisens	Imp:2|SRP54:3
chr3L 17393950 17394090 -	blot:sens|noe:sens	Imp:4
chr3L 17393950 17394090 +	blot:antisens|noe:antisens	SRP54:2
chr3L 17523909 17531995 +	Nedd4:sens	Imp:2
chr3L 18178420 18178634 +	hid:antisens	XL6:2
chr3L 1859446 1859638 -	Rap1:sens	Imp:2
chr3L 1869632 1871917 -		XL6:5
chr3L 18871582 18871965 -	CG3961:sens	Imp:2
chr3L 19064629 19064780 +	Mkp3:antisens	Imp:2
chr3L 19153268 19153785 -	fz2:sens	SRP54:2
chr3L 19416479 19470951 -		B52:8|Piwi:9|SRP54:2
chr3L 19471006 19480206 -		B52:2
chr3L 19567594 19568159 +	Shal:antisens	RBP1:3
chr3L 19579817 19602730 +		RSF1:2
chr3L 19884048 19884410 -	Mi-2:sens|Su(Tpl):sens	Imp:2
chr3L 19887987 19890355 -	Mi-2:sens|Su(Tpl):sens	Imp:2
chr3L 19923915 19924395 +	RhoGDI:sens	SRP54:2
chr3L 19923915 19999753 +		Imp:3|SRP54:2|XL6:2
chr3L 19987908 19988051 +	CG7646:sens|Nca:sens	XL6:3
chr3L 20161576 20162163 -	CG42674:sens	Imp:5
chr3L 20183758 20185399 -	CG42674:sens	Imp:2|Piwi:11
chr3L 20773744 20774307 -	CG11399:sens	Yb:2
chr3L 20800245 20800347 -	CG3634:sens	Imp:2
chr3L 20988129 21018648 -	skd:sens	SRP54:2
chr3L 211292 211435 -	CG7028:sens	Imp:2|SRP54:2
chr3L 2130793 2138470 -	zormin:sens	Piwi:2
chr3L 21748767 21748812 -	Syn1:sens	Imp:2
chr3L 22333562 22333741 -	Ten-m:sens	XL6:3
chr3L 226273 226387 +	CR42862:sens	B52:2
chr3L 226350 226565 +	CR42862:sens	RBP1:2
chr3L 227118 227376 +	CR42862:sens	SRP54:4|XL6:2
chr3L 227293 227513 +	CR42862:sens
chr3L 22782861 22782898 -	jim:sens	Imp:2
chr3L 228054 228243 +	CR42862:sens	B52:2
chr3L 228244 230269 +	CR42862:sens	XL6:2
chr3L 22861896 22862158 -	Arf79F:sens	Imp:3
chr3L 22861896 22862158 +	Arf79F:antisens	RBP1:2|XL6:3
chr3L 230266 230779 +	CR42862:sens	B52:2|SRP54:2
chr3L 230425 230569 +	CR42862:sens	RBP1:4|XL6:6
chr3L 23086746 23086938 -	RpL10:sens	Piwi:2
chr3L 23086795 23086978 -	RpL10:sens	Yb:2
chr3L 23731210 23733943 +	CG17698:sens	SRP54:2
chr3L 23905378 23928221 -	CG40470:sens	RSF1:3
chr3L 2413906 2415464 -	CG45186:antisens	Imp:2
chr3L 305466 305634 -	fwd:sens	SRP54:7
chr3L 3115314 3115600 -	prominin-like:sens	Imp:2
chr3L 3195267 3195581 +	Hsp83:sens	Piwi:2
chr3L 3195270 3195460 +	Hsp83:sens	Piwi:2|XL6:2
chr3L 3196756 3196917 +	Hsp83:sens	Imp:2
chr3L 3232764 3233058 -	CG11505:antisens	Imp:3
chr3L 3233378 3233777 +	CG11505:sens	Imp:2
chr3L 3236017 3236124 +	CG11505:sens	SRP54:2
chr3L 3401181 3401442 -	sty:sens	B52:3|Imp:7|SRP54:4
chr3L 3401443 3401541 -	sty:sens	Imp:2
chr3L 3401470 3401680 -	sty:sens	Imp:2
chr3L 3402145 3402833 -	sty:sens	Imp:2
chr3L 3402453 3402716 -	sty:sens	Imp:3
chr3L 3563986 3564403 +	Eip63E:sens	Imp:3|RBP1:3|SRP54:2
chr3L 3730807 3731161 -	CG32264:sens	Imp:2
chr3L 3836022 3839523 -	enc:antisens	Imp:2
chr3L 3938959 3941304 -		Piwi:2
chr3L 3939720 3942036 -		RBP1:4|XL6:3
chr3L 4091310 4091572 -	CG14989:antisens	Imp:2|SRP54:3|XL6:4
chr3L 4091310 4091572 +	CG14989:sens	RBP1:4|RSF1:4|SRP54:9|XL6:9|Yb:3
chr3L 4223087 4223358 +	CG43367:sens	SRP54:2
chr3L 4224258 4224516 -	ImpL2:sens	Imp:4
chr3L 4226649 4227135 -	ImpL2:sens	XL6:2
chr3L 4284347 4285116 +	CG1316:sens	RBP1:2
chr3L 4286289 4286466 +	CG1316:sens	Imp:3
chr3L 4552713 4552919 +	CG11357:sens	Imp:2
chr3L 4553071 4553721 +		Imp:3
chr3L 514612 529375 -	klar:sens	B52:2
chr3L 5148908 5148991 -		Imp:23|RBP1:2|SRP54:3|XL6:6
chr3L 5154071 5154168 -	shep:sens	B52:5|RBP1:11|RSF1:7|SC35:8|SF2:11|SRP54:16|XL6:19
chr3L 5154071 5154168 +	shep:antisens	Imp:2|RBP1:2|SRP54:3|XL6:4
chr3L 5265516 5265595 -	shep:sens	SRP54:2
chr3L 574306 574645 +	Hipk:sens	SRP54:2|XL6:3
chr3L 575113 575726 +	Hipk:sens	RBP1:4
chr3L 575281 575573 +	Hipk:sens	Imp:3
chr3L 5754276 5754532 +	Usp47:sens	B52:5|RBP1:8|SRP54:8|XL6:5
chr3L 6957641 6957725 -	sgl:sens	RBP1:2
chr3L 7319424 7319830 -	CG8602:sens	Imp:2
chr3L 7360297 7360463 -	Sh3beta:sens	Imp:4
chr3L 7366206 7366297 +	akirin:sens	Imp:4
chr3L 7366554 7366693 +	akirin:sens	Imp:5
chr3L 7770500 7770979 -	CG32369:sens	Imp:2
chr3L 7807707 7807837 -	Pdp1:sens	Piwi:2
chr3L 7807707 7807841 -	Pdp1:sens	Imp:4
chr3L 7807717 7807837 -	Pdp1:sens	Imp:2
chr3L 7808534 7808666 +	Pdp1:antisens	SRP54:2
chr3L 7856416 7891954 -		Piwi:2
chr3L 7964893 7965104 -	RNaseX25:antisens	SRP54:5
chr3L 7973754 7973939 +	nmo:sens	Imp:2|XL6:2
chr3L 8086159 8091825 +	Ect4:sens	XL6:4
chr3L 8091509 8091681 +	Ect4:sens	Imp:3|Piwi:2
chr3L 8098909 8099134 +	Ect4:sens	Imp:2
chr3L 8099116 8100049 +	Ect4:sens	XL6:2
chr3L 8100141 8100399 +	Ect4:sens	Imp:2
chr3L 8100677 8100942 +	Ect4:sens	Imp:2
chr3L 8112507 8114485 +	msk:sens	XL6:2
chr3L 8425991 8426107 -	Unr:sens	Imp:2
chr3L 8425995 8426157 -	Unr:sens	Imp:2
chr3L 8426194 8426756 -	Unr:sens	Imp:2
chr3L 8431388 8431945 +	Unr:antisens	SRP54:3
chr3L 8548831 8549071 +	rhea:sens	Imp:2
chr3L 872085 872233 +	Usp10:sens	Imp:2|RBP1:2
chr3L 8820813 8820963 -	dally:antisens	SRP54:2
chr3L 8820813 8820963 +	dally:sens	Imp:10|RBP1:2|RSF1:2|SRP54:4
chr3L 8933726 8933869 +	orb2:antisens|CG43783:antisens	SRP54:2
chr3L 8964525 8964721 +	CG5026:sens	Imp:2
chr3L 9042194 9042426 -	Argk:sens	RSF1:2
chr3L 9438802 9440162 +		SF2:2|XL6:2
chr3L 9558446 9558711 -	CG42673:antisens	RBP1:4
chr3L 9709571 9709800 +	vsg:sens	Imp:6
chr3L 9709665 9710206 +	vsg:sens	Imp:2
chr3L 9779337 9779573 -		RBP1:2|SRP54:3
chr3L 9779337 9779573 +		Imp:8|Yb:2
chr3L 9807134 9807479 +	CG43897:sens	Imp:2
chr3L 9850642 9850747 -	CG10809:sens	Imp:10|XL6:4
chr3L 9850642 9850747 +	CG10809:antisens	SRP54:2
chr3LHet 1256559 1257083 -	CG40178:sens	Imp:2|RBP1:2
chr3LHet 1306995 1352326 -	CG40178:sens	Yb:2
chr3LHet 1351733 1352326 -	CG40178:sens	Imp:3
chr3LHet 1532256 1566694 +		Imp:2|XL6:2|Yb:2
chr3LHet 1545755 1566694 +		XL6:2
chr3LHet 1573835 1574076 +	CG40160:sens	Yb:2
chr3LHet 2253992 2254247 +	vtd:sens	XL6:7
chr3LHet 2398128 2410075 +		SRP54:2
chr3LHet 2423418 2446559 +	Dbp80:sens	SF2:2
chr3R 10146729 10146936 +	Afti:antisens	SRP54:2
chr3R 10348876 10355952 -	Pde6:sens	Piwi:7
chr3R 10354899 10355952 -	Pde6:sens	Piwi:14
chr3R 10418003 10418937 +	stumps:sens	XL6:2
chr3R 10469129 10469380 +	l(3)L1231:antisens	Imp:2
chr3R 10469898 10470615 -	l(3)L1231:sens	Imp:2
chr3R 10525967 10576931 -		XL6:2
chr3R 10525969 10575995 +		SRP54:2|XL6:5
chr3R 10906155 10906419 +	CG6966:antisens	RBP1:2
chr3R 10957224 10965850 +		Piwi:3
chr3R 10957330 11004902 -		SRP54:7|XL6:13
chr3R 10957458 11004902 -		SRP54:3
chr3R 1095836 1095958 -		Imp:3
chr3R 11000942 11001032 -	Mf:sens|Gyc88E:antisens	Imp:5
chr3R 11004002 11004871 -	Mf:sens|Gyc88E:antisens	Imp:2
chr3R 11068450 11070128 +	Hsc70-4:sens	Piwi:3
chr3R 11068500 11070728 +	Hsc70-4:sens	XL6:2
chr3R 11070082 11136021 +		SRP54:2
chr3R 11071579 11072305 +	Hsc70-4:sens	Imp:2
chr3R 11072040 11072341 +		Imp:11
chr3R 11072055 11072244 +	Hsc70-4:sens	Imp:7
chr3R 11072077 11072341 +		Imp:6
chr3R 11521812 11522126 +	CG5399:sens	Piwi:2
chr3R 12129524 12130421 +	gish:sens	Imp:2
chr3R 12163567 12163775 -	Sulf1:sens	XL6:4
chr3R 12165445 12165877 +	SF2:antisens	Imp:3
chr3R 12176359 12176464 +	Manf:sens	Imp:2
chr3R 12338686 12339898 +	CG42342:sens	Piwi:2
chr3R 12461491 12461864 +	Fas1:sens	RSF1:7|XL6:13
chr3R 12816906 12821000 -		Piwi:8|XL6:3
chr3R 12817456 12821535 -		Piwi:3|XL6:4
chr3R 12935936 12943023 -	cher:sens	Imp:4
chr3R 13221011 13221061 -	Sur-8:sens	Imp:2
chr3R 14125531 14125752 +	Dlc90F:sens	Imp:3
chr3R 1419150 1420139 +	Vha26:sens	Imp:2
chr3R 1419625 1419983 +	Vha26:sens	Imp:2
chr3R 1419665 1419859 +	Vha26:sens	Imp:4
chr3R 14216091 14217389 -	Vha100-2:sens	Imp:2
chr3R 1421695 1423187 -	kra:sens	SRP54:2
chr3R 14259957 14261512 -	fru:sens	Piwi:2
chr3R 14489605 14489819 +	Gos28:sens	B52:5
chr3R 14665962 14666078 +	CG18208:antisens	RBP1:2
chr3R 14747692 14747769 +	Xrp1:sens	Piwi:2|XL6:2
chr3R 14750867 14751089 +	Xrp1:sens	XL6:2
chr3R 14751656 14752278 +	Xrp1:sens	SRP54:2|XL6:4
chr3R 14913127 14914022 -	cdi:sens	SRP54:2|XL6:18
chr3R 14957327 14957649 -	CG6040:antisens	Yb:2
chr3R 14964822 14965047 +	Ppcs:antisens	XL6:2
chr3R 1499212 1502282 +	Atg17:sens	SRP54:2
chr3R 1504635 1504832 -	Atg17:antisens	XL6:2
chr3R 1504671 1504895 +	Atg17:sens	Imp:2
chr3R 15284957 15285059 +	CG31221:sens	Imp:4
chr3R 16127115 16127261 -	cic:antisens	Piwi:3
chr3R 16362088 16363089 -	Stat92E:sens	Imp:2
chr3R 16631841 16632828 +	Syp:sens	Imp:2
chr3R 16634315 16634836 -	Syp:antisens	B52:2
chr3R 16634333 16634915 -	Syp:antisens	RBP1:4|RSF1:2|SF2:2|XL6:4
chr3R 1675753 1676041 -	disp:sens	SF2:6
chr3R 16799643 16799748 +	Atpalpha:sens	Imp:2
chr3R 16893168 16894741 +	AnxB9:sens	Yb:2
chr3R 16893168 16967033 +		SRP54:2
chr3R 16893791 16894741 +	AnxB9:sens	B52:2|Imp:3|RBP1:4|XL6:5
chr3R 17124340 17124440 +	Hsromega:sens	RSF1:3
chr3R 17124876 17124956 +	Hsromega:sens	Imp:2
chr3R 17188229 17189606 -	mod(mdg4):sens	XL6:2
chr3R 17457901 17458135 -	E2f1:sens	SRP54:2
chr3R 17842162 17842266 -	CG6439:sens	Imp:10|SRP54:2|XL6:7
chr3R 17842162 17842266 +	CG6439:antisens	Imp:2
chr3R 1826165 1826329 -	Rm62:sens	Imp:2
chr3R 1826330 1826585 -	Rm62:sens
chr3R 1826341 1826526 -	Rm62:sens	RBP1:2
chr3R 1829154 1829255 -	Rm62:sens	XL6:3
chr3R 18345846 18346080 -	CG5346:sens	RBP1:2
chr3R 18345846 18346080 +	CG5346:antisens	Yb:2
chr3R 18352510 18355858 -		XL6:3
chr3R 18369631 18370043 -	AdipoR:sens	Imp:3
chr3R 18506221 18508061 -	wake:antisens	Piwi:2
chr3R 18507527 18507822 -	wake:antisens	Imp:2
chr3R 18536871 18537062 +	wge:antisens	XL6:2
chr3R 19634075 19634361 -	CG33111:sens|eIF4G2:sens|CG34355:antisens	Imp:2
chr3R 19720291 19720607 +	sba:antisens	Imp:2
chr3R 19761442 19761675 -	CG5854:antisens	XL6:4
chr3R 19786901 19787114 +	AP-1sigma:sens	Imp:2
chr3R 19892733 19893140 +	4EHP:antisens	Yb:3
chr3R 19960067 19960290 +	Tsc1:sens	Imp:2
chr3R 20044823 20045086 +	twin:antisens	Yb:2
chr3R 20074820 20075117 +	mask:sens	Imp:3
chr3R 20100974 20101202 +	Orct2:sens	Imp:4
chr3R 20171375 20171605 +	CG5746:antisens	SRP54:2
chr3R 20369422 20402240 +		XL6:3
chr3R 20383299 20383487 -	REPTOR:sens	Imp:2|RBP1:2
chr3R 20461614 20461842 -	puf:sens	SRP54:3
chr3R 20461614 20461842 +	puf:antisens	Yb:4
chr3R 207140 208099 -	Cont:antisens	Piwi:2
chr3R 20892480 20893237 -	OstStt3:sens	Imp:3
chr3R 21371883 21372227 +	msi:sens	Imp:2
chr3R 21874752 21875072 +	gro:sens	Imp:2
chr3R 21921647 21922289 -	dysf:sens	SRP54:4
chr3R 2218602 2219633 -	Dmtn:sens	XL6:5
chr3R 23087252 23087352 -	woc:sens|CR44049:antisens	SRP54:2
chr3R 232095 232243 +	lost:sens	Imp:7
chr3R 232095 232306 +	lost:sens	Imp:4
chr3R 232095 232412 +	lost:sens	Imp:2
chr3R 23395010 23395117 -	wdb:sens	XL6:2
chr3R 23423636 23424107 +	dsd:antisens	SRP54:2
chr3R 23777437 23777592 +	Gp93:sens	Imp:2
chr3R 24145706 24146002 -	larp:sens	Piwi:2
chr3R 24145768 24146299 -	larp:sens	Imp:2
chr3R 24150532 24151541 -	larp:sens	RBP1:2
chr3R 24159430 24166525 +		Piwi:2
chr3R 24159431 24160429 -	larp:sens	Piwi:3
chr3R 24527160 24532561 +	htt:sens	XL6:2
chr3R 24989947 24996050 +		XL6:4
chr3R 24997154 24997405 +	CG14509:antisens	Yb:2
chr3R 25047163 25047571 +	Ef1gamma:sens	Imp:2|RBP1:2
chr3R 25080853 25080933 -	stg:sens	SRP54:4|XL6:2
chr3R 25424027 25424591 +	alph:sens	Imp:3
chr3R 25424669 25424932 +	alph:sens|CG7568:antisens	XL6:2
chr3R 25424691 25424846 +	alph:sens|CG7568:antisens	Imp:5
chr3R 25607413 25608869 +	kay:sens	XL6:3
chr3R 25619648 25619768 +	kay:sens	Imp:2
chr3R 25687921 25688918 +	RpS8:sens	RBP1:5|RSF1:2|SRP54:7|XL6:3
chr3R 26033815 26034379 -	RpS7:sens	Imp:2
chr3R 26115725 26134970 +	hdc:sens	XL6:3
chr3R 26123257 26123440 +	hdc:sens	Yb:2
chr3R 26188080 26188754 +	hdc:sens	RSF1:2|XL6:2
chr3R 26190516 26190733 +	hdc:sens	RBP1:2
chr3R 26190741 26191107 +	hdc:sens	Imp:2
chr3R 26355854 26356636 +		SRP54:2
chr3R 2645919 2645978 -	7SLRNA:CR42652:sens|7SLRNA:CR32864:sens	RBP1:6|RSF1:3|SRP54:9|XL6:4
chr3R 2648231 2648384 +	7SLRNA:CR42652:sens|7SLRNA:CR32864:sens	Imp:2|SRP54:2|XL6:4
chr3R 2648231 2648454 +	7SLRNA:CR42652:sens|7SLRNA:CR32864:sens	RBP1:2
chr3R 26599295 26600419 +	zfh1:sens	Imp:3
chr3R 26599709 26600419 +	zfh1:sens	XL6:2
chr3R 26709238 26709552 -	Sap-r:sens	Imp:2
chr3R 26709308 26709477 -	Sap-r:sens	Imp:2
chr3R 27017044 27017556 +	mesh:antisens	SF2:2|SRP54:3
chr3R 27041986 27042330 +	ATPsynC:antisens	RBP1:2
chr3R 27056602 27056914 +	CG12054:sens	Imp:2
chr3R 27259181 27266438 +	Gprk2:sens	RBP1:6|RSF1:5|SRP54:6|XL6:3
chr3R 27423408 27423642 -	CycG:sens	SRP54:2
chr3R 27423408 27424579 -	CycG:sens	SRP54:2
chr3R 27423632 27424602 -	CycG:sens	Imp:2
chr3R 27423691 27423931 -	CycG:sens	XL6:2
chr3R 27423836 27424078 -	CycG:sens	Imp:2
chr3R 27423970 27424149 -	CycG:sens	XL6:2
chr3R 27423989 27424183 -	CycG:sens	Imp:2
chr3R 27423998 27424191 -	CycG:sens	Imp:2
chr3R 27424143 27424663 -	CycG:sens	SRP54:2
chr3R 27424146 27424305 -	CycG:sens	Imp:2
chr3R 27424287 27424553 -	CycG:sens	Imp:4
chr3R 27516925 27539991 -		XL6:2
chr3R 27516925 27539991 +		B52:3|RBP1:3|SC35:2|SRP54:3|XL6:5
chr3R 27556696 27556961 +	ttk:sens	SRP54:2
chr3R 27572204 27572295 -	nero:sens	RSF1:2
chr3R 27856624 27857880 -		Piwi:2
chr3R 27873738 27874012 -	krz:sens	Imp:2|XL6:2
chr3R 27881847 27882246 -	Map205:sens	XL6:3
chr3R 2892369 2892724 -	CG1105:sens	XL6:2
chr3R 2912411 2913401 +	alphaTub84B:sens	SRP54:3|XL6:2
chr3R 292123 292332 -	CG31523:sens	SF2:2
chr3R 3320058 3320370 -	alpha-Est9:sens	RBP1:2
chr3R 4066946 4067166 -	CG9636:sens	Imp:2
chr3R 4640339 4641127 -	CG9821:sens	Imp:2
chr3R 4640471 4640734 -	CG9821:sens	Imp:2
chr3R 4641182 4641291 -	CG9821:sens	Imp:3
chr3R 4641453 4641841 -	CG9821:sens	SRP54:2
chr3R 4641486 4642429 -	CG9821:sens	Imp:2
chr3R 4641642 4642353 -	CG9821:sens
chr3R 4641859 4642195 -	CG9821:sens	Imp:2
chr3R 4641859 4642548 -	CG9821:sens	Imp:5
chr3R 4641906 4642334 -	CG9821:sens	Imp:3
chr3R 4641915 4642210 -	CG9821:sens	Yb:2
chr3R 4642342 4642594 -	CG9821:sens	Imp:2
chr3R 4642419 4642594 -	CG9821:sens	Imp:7
chr3R 4642669 4642928 +	CG9821:antisens	XL6:3
chr3R 4642860 4642992 -	CG9821:sens	Imp:2
chr3R 4645650 4645808 -	CG9821:sens|CR43130:antisens	Imp:2
chr3R 4659697 4661232 -	pyd:sens	Imp:2
chr3R 4668392 4707061 -	pyd:sens	RBP1:2
chr3R 4830643 4830988 -	CG11980:antisens	XL6:2
chr3R 4873284 4873527 -	Rel:sens|Nmdmc:sens	RBP1:3
chr3R 4936811 4937667 -	pum:sens	XL6:3
chr3R 5167942 5184934 +	CG45050:sens	RBP1:2
chr3R 5180144 5184713 +	CG45050:sens	Imp:2
chr3R 5257751 5258561 +	ps:sens	Imp:16
chr3R 5264989 5274488 -	ps:antisens	Imp:2
chr3R 5265068 5272219 +	ps:sens	Imp:2
chr3R 5265068 5276310 +	ps:sens	Imp:2|SRP54:3|XL6:4
chr3R 5273372 5274196 +	ps:sens	XL6:2
chr3R 5273639 5274082 +	ps:sens	Imp:3
chr3R 5274502 5275058 +	ps:sens	Imp:4
chr3R 5274505 5274761 +	ps:sens	Imp:3
chr3R 5513423 5521245 -		B52:4|Imp:3|Piwi:12|SRP54:20|XL6:45
chr3R 5610062 5610165 -		SC35:3|SF2:2
chr3R 5610063 5610165 -		RBP1:13|RSF1:4|SC35:11|SF2:2|SRP54:20|XL6:11
chr3R 5623646 5623988 -	CG9467:sens	Imp:2
chr3R 5623693 5623849 -	CG9467:sens	Imp:2
chr3R 5630413 5630490 -	FBXO11:sens	Imp:5
chr3R 5756086 5769616 +	Glut4EF:sens	Piwi:2
chr3R 5928597 5928775 -	Fmr1:sens	Piwi:2
chr3R 5952945 5953564 -	tws:sens	Imp:2
chr3R 5953492 5953880 -	tws:sens	SRP54:2
chr3R 6133669 6133862 +	CG43143:sens|CG6293:antisens	Yb:2
chr3R 6214209 6214759 -	cwo:antisens	Imp:2
chr3R 6214209 6214759 +	cwo:sens	Yb:2
chr3R 621459 623419 -	ctrip:sens	Imp:2
chr3R 7036680 7036993 +	Tctp:sens	Imp:4
chr3R 7036906 7036993 +	Tctp:sens	Imp:7
chr3R 7041414 7041679 -	RpS25:sens	SRP54:3
chr3R 7049907 7050620 +	RpL3:sens	SRP54:2
chr3R 7073549 7074012 +	CR43283:antisens	Yb:3
chr3R 7073635 7073977 -	CR43283:sens	Imp:3
chr3R 7074605 7074819 -	CR43283:sens	B52:2|Imp:4|Piwi:4|RBP1:2|SRP54:3
chr3R 7416119 7416260 -	Jupiter:sens	Imp:6
chr3R 748314 752053 +	Cdep:sens	Piwi:2
chr3R 7578325 7578454 -	Lk6:sens	SRP54:2
chr3R 7582049 7589714 -	Lk6:sens	Imp:2
chr3R 7591209 7592062 -	l(3)neo38:sens	Imp:2
chr3R 7807328 7809746 -		XL6:2
chr3R 8193580 8194284 -	GstD1:sens	Imp:2
chr3R 8224392 8230611 -		Imp:4
chr3R 8249464 8249628 -	Pp1-87B:sens	Imp:8|XL6:5
chr3R 8250366 8250405 -	Pp1-87B:sens	Imp:5
chr3R 8272645 8272927 +	Desat1:sens	Imp:3
chr3R 8272645 8273118 +	Desat1:sens	Imp:4
chr3R 8272737 8273059 +	Desat1:sens	Imp:2
chr3R 8272859 8273118 +	Desat1:sens	Imp:4
chr3R 8507980 8508204 -	kar:sens	Imp:2
chr3R 8845064 8847364 +	CtBP:sens	SRP54:2
chr3R 8849040 8849384 +	CtBP:sens	Imp:2
chr3R 93738 93951 +	CG1092:sens	SF2:2
chr3R 9461120 9461257 -	sqd:sens	Imp:2|RBP1:2
chr3R 9461303 9461855 -	sqd:sens	Imp:5
chr3R 9464687 9464853 -	sqd:sens	Imp:2
chr3R 9464897 9465496 -	sqd:sens	Imp:3
chr3R 9465015 9465202 -	sqd:sens	Imp:2
chr3R 9465024 9465202 -	sqd:sens	Imp:2
chr3R 9465033 9465464 +	sqd:antisens	SRP54:2
chr3R 9465312 9465547 -	sqd:sens	Imp:2
chr3R 9465568 9465948 -	sqd:sens	Imp:2
chr3R 9465568 9467463 -	sqd:sens	Imp:3|Piwi:4
chr3R 9465581 9465763 -	sqd:sens	Imp:7|Piwi:2
chr3R 9465728 9466116 -	sqd:sens	SRP54:2
chr3R 9466272 9466625 -	sqd:sens	Imp:4
chr3R 9466560 9466676 -	sqd:sens	Imp:4
chr3R 9466671 9466738 -	sqd:sens	Imp:2
chr3R 9467477 9468012 -	sqd:sens	Imp:2
chr3R 9467814 9468012 -	sqd:sens	Imp:3
chr3R 9477568 9477718 +	rin:sens	Imp:4|SC35:2
chr3R 9478078 9478209 +	rin:sens	XL6:3
chr3R 9479594 9479774 +	rin:sens	Imp:2
chr3R 9794641 9794762 -	rdx:sens	Imp:3
chr3R 9905068 9907907 +	foxo:sens	Imp:2
chr3RHet 1891245 1891633 -		SRP54:2
chr3RHet 1924057 1936891 +		Piwi:2
chr3RHet 1964215 1964748 +	Parp:sens	Imp:10
chr4 1042868 1044306 -	PlexA:sens	Yb:2
chr4 1043232 1044175 -	PlexA:sens	XL6:5
chr4 106338 115241 +	pan:sens	Imp:2|XL6:2
chr4 1065782 1065874 -	CaMKII:sens	XL6:2
chr4 109924 120101 -	pan:antisens	RBP1:2
chr4 1136457 1142248 -	Cals:sens	Imp:3
chr4 1140563 1141232 -	Cals:sens	XL6:2|Yb:2
chr4 1169615 1169839 +	Kif3C:sens|CG32017:antisens	Imp:2
chr4 1213161 1217103 -	PIP4K:sens	Piwi:2
chr4 1214186 1217103 -	PIP4K:sens	Imp:2
chr4 1223420 1225890 +	Mitf:sens	Imp:2
chr4 153812 159200 +	CG32000:sens	Yb:2
chr4 332289 332854 +	Zip102B:antisens	RBP1:3|SRP54:3
chr4 351288 351504 -	PMCA:sens|CG32850:antisens	Imp:2
chr4 351773 352145 -	PMCA:sens	Imp:2
chr4 352024 352281 -	PMCA:sens	Imp:4|SRP54:2
chr4 411050 412170 -	dati:sens	XL6:2
chr4 470868 471135 +	CaMKI:sens	XL6:2
chr4 493773 497728 -	Asator:sens	Piwi:4
chr4 662902 664781 -	Ekar:sens	Imp:2
chr4 674496 679134 -	gw:sens	Imp:2
chr4 710070 710419 +	CG11360:sens	Imp:2
chr4 86871 87053 +	RpS3A:antisens	XL6:2
chr4 87049 87639 -	RpS3A:sens	XL6:2
chr4 87694 87812 -	RpS3A:sens
chr4 902469 929810 -	unc-13:sens	Imp:2
chr4 903243 924097 -	unc-13:sens	RBP1:5
chr4 903587 924097 -	unc-13:sens	SF2:2|SRP54:5|XL6:3
chr4 919019 924097 -	unc-13:sens	Imp:2|XL6:4|Yb:2
chr4 926654 929810 -	unc-13:sens	XL6:2
chr4 93030 93488 +	pan:sens	XL6:2
chr4 936463 939402 +	eIF4G:antisens	SF2:2
chrU 1317213 1318547 +	CG41520:sens	Imp:2
chrUextra 14304606 14305027 +	pre-rRNA:CR45847:sens|28SrRNA:CR45844:sens|pre-rRNA:CR45846:sens|pre-rRNA:CR45845:sens|His1:CG33843:antisens|His1:CG33840:antisens|His1:CG33837:antisens|His1:CG33819:antisens|His1:CG33813:antisens|His1:CG33810:antisens|His1:CG33807:antisens|His1:CG33846:antisens|His1:CG33864:antisens|His1:CG33855:antisens|His1:CG33861:antisens|His1:CG33858:antisens|His1:CG33852:antisens|His1:CG33849:antisens|28Sr…	Piwi:3
chrX 10277710 10278163 -	Psf3:sens	Yb:2
chrX 10365651 10366176 -	nocte:sens	SRP54:2
chrX 10469423 10470189 -	spri:sens	Imp:2
chrX 10675166 10675334 -	sesB:sens|Ant2:sens	Imp:2
chrX 10675548 10675852 -	sesB:sens|Ant2:sens	XL6:2
chrX 10684993 10685292 -	Imp:sens	Imp:14
chrX 10686608 10686782 -	Imp:sens	Imp:2
chrX 10707282 10708126 -	Imp:sens	Imp:2
chrX 10707461 10708804 -	Imp:sens	XL6:2
chrX 11039366 11039577 -	Ran:sens	Imp:2
chrX 11268290 11281966 +	dlg1:sens	Piwi:2
chrX 11289273 11290604 +	dlg1:sens	Imp:2|Piwi:2
chrX 11301376 11301926 +	dlg1:sens	Imp:2
chrX 11302031 11302404 -	dlg1:antisens	Imp:4
chrX 11302031 11302404 +	dlg1:sens	Imp:3|RBP1:3|SRP54:2
chrX 11387741 11473726 +		B52:3
chrX 11696018 11696448 -	Hsc70-3:sens	Imp:2
chrX 11696046 11696489 -	Hsc70-3:sens
chrX 11696144 11696489 -	Hsc70-3:sens	Imp:10
chrX 11696158 11696463 +	Hsc70-3:antisens	SRP54:2
chrX 11700902 11701130 -	Hsc70-3:sens	Imp:2
chrX 11730661 11730932 +	rudhira:sens	Imp:3
chrX 11730997 11731305 +	rudhira:sens	RBP1:3|RSF1:2|SC35:2|SRP54:6
chrX 12229137 12229245 +	Ten-a:sens	Imp:4|Piwi:2|XL6:3
chrX 12229143 12229257 +		Imp:2
chrX 12490339 12491261 -	Sec16:antisens	Imp:2
chrX 12610626 12612084 -	Smr:sens	B52:3|Piwi:2|RBP1:2|SRP54:4|XL6:7
chrX 12610626 12612084 +	Smr:antisens	RBP1:2
chrX 12779840 12780508 -	Pde9:sens	RSF1:2
chrX 12928621 12967121 -	rad:antisens	Imp:2|RBP1:5|XL6:5
chrX 13066346 13067214 -	Lgr4:sens	Piwi:2
chrX 13179236 13179379 -	HDAC4:sens	Imp:2
chrX 13229766 13229993 -	RpS15Aa:sens	Imp:2
chrX 13603245 13603397 -	CG9940:sens|Nna1:antisens	Imp:3
chrX 13634920 13635022 -	Grip91:sens|CG11151:antisens	SRP54:5|XL6:3
chrX 13634920 13635022 +	CG11151:sens|Grip91:antisens	Imp:2
chrX 13644349 13646060 -	Pdcd4:sens	Imp:2
chrX 13648863 13649052 -	Pdcd4:sens	SRP54:2
chrX 13861303 13862106 -	mamo:sens	Imp:2
chrX 13892778 13893004 +	ben:sens	Imp:2|Piwi:2
chrX 14099282 14099517 -	l(1)G0469:sens|l(1)G0007:antisens	Imp:2
chrX 14479987 14480232 +	CG9413:antisens	Imp:2
chrX 14514733 14514921 -	NetA:sens	XL6:3
chrX 14580682 14581109 +	NetB:antisens	Imp:2
chrX 14800445 14800741 -	CG9509:sens|Flo2:antisens	Imp:2
chrX 14840303 14840514 -	pdgy:sens	RBP1:3
chrX 14924618 14928125 +	be:sens|hiw:antisens	XL6:2
chrX 15032715 15033136 -	RpL37a:sens	RBP1:2|SRP54:3
chrX 15199862 15205249 -	gce:antisens	SRP54:2
chrX 15235255 15237706 -		Piwi:4|Yb:2
chrX 1529865 1531367 +	br:sens|Mur2B:antisens	Piwi:3
chrX 15600656 15600890 -	CG9281:sens	Imp:2
chrX 157780 158019 -	CG13377:sens|CR43906:antisens	SF2:2|SRP54:5|XL6:2
chrX 157780 158019 +	CR43906:sens|CG13377:antisens	B52:4|Imp:5|Piwi:2|RSF1:2|SC35:2|SRP54:5|XL6:12
chrX 15849320 15851316 +	mmd:antisens	Imp:3
chrX 15854534 15854743 +	mmd:antisens	Piwi:2
chrX 15882871 15882992 -	eIF5:sens|CG46312:sens	XL6:3
chrX 16194804 16194908 +	CG3632:sens	XL6:2
chrX 16211701 16211923 -		Imp:10|XL6:4
chrX 16347029 16347407 +	Rbp2:sens	B52:2|Imp:2
chrX 16415309 16415603 -	para:sens	XL6:3
chrX 16831437 16831598 +	CG4928:sens	Imp:2
chrX 16850643 16850768 -	Ubr1:sens	Imp:4
chrX 17039485 17040347 -	RpS5a:sens	RBP1:2
chrX 17054527 17054713 +	baz:sens	Imp:2
chrX 17088696 17088958 -	baz:antisens	RBP1:2
chrX 17351468 17351789 +	CG43658:antisens	B52:2|Piwi:2|RSF1:2|SC35:2|SF2:2|SRP54:3
chrX 17599613 17599841 +	par-6:sens	Piwi:5
chrX 17758946 17759164 -	mnb:sens	Imp:3
chrX 17758946 17759164 +	mnb:antisens	SRP54:2
chrX 18390316 18390889 -	GalNAc-T2:sens	SF2:4
chrX 18881209 18907432 +	CG43759:sens	RBP1:9|SC35:2|XL6:9
chrX 19175976 19178098 -	CG8034:sens	Piwi:5
chrX 19412124 19412288 -	CG14200:antisens	SRP54:2
chrX 19413076 19415784 -	l(1)G0156:sens	Imp:2
chrX 19423919 19424349 -	CoRest:antisens	Imp:2
chrX 19533162 19533235 +	Rcd-1:sens	RBP1:6|XL6:2
chrX 19580212 19580818 +	Ubqn:sens	Imp:2
chrX 1960504 1960718 -	CG4199:sens	XL6:2
chrX 1969588 1972454 -		Imp:2
chrX 19724361 19724636 -	pico:sens	XL6:3
chrX 19799921 19800601 +	Hers:sens	Imp:4
chrX 1987554 1987979 +	Unc-76:sens	Imp:3
chrX 20119423 20119639 -	CG17068:sens	Yb:2
chrX 20291888 20292002 -	Obp19d:antisens	Piwi:3
chrX 21082107 21082826 -	CG32521:sens	RBP1:4
chrX 21150209 21152798 -		RBP1:3
chrX 21247147 21247888 +	slgA:sens	Imp:3
chrX 21399009 21399363 -		XL6:2
chrX 2165218 2165317 -	CG2918:sens	Imp:11|RBP1:4|XL6:2
chrX 2165218 2165319 -	CG2918:sens	Imp:2
chrX 21846654 21847819 +	CG14621:sens	SRP54:3
chrX 21872164 21872359 -	CG14613:sens	XL6:2
chrX 21935780 21935983 +	CG17600:sens|S6kII:sens	XL6:2
chrX 22387140 22388404 -	stnB:sens|stnA:sens	SRP54:4|XL6:2
chrX 2364607 2364856 -	trol:sens	Imp:3
chrX 2364607 2365047 -	trol:sens	Imp:5
chrX 2364726 2364930 +	trol:antisens	XL6:2
chrX 2364820 2365047 -	trol:sens	Imp:2
chrX 2563946 2568954 +	sgg:sens	Imp:2
chrX 3138768 3140718 +	dnc:sens	Piwi:2
chrX 3269011 3269195 +	Myc:sens|CR44999:sens	Imp:3|XL6:2
chrX 3280538 3281056 -	CR44999:antisens|Myc:antisens	Imp:2
chrX 3281794 3282555 +	CR44999:sens|Myc:sens	Imp:2
chrX 3282083 3282760 +	CR44999:sens|Myc:sens|CG12535:antisens	Imp:2|RBP1:3
chrX 32966 33842 -	RhoGAP1A:antisens	B52:5|RBP1:10|RSF1:5|SRP54:15|XL6:10
chrX 3439792 3440104 -	DIP-alpha:sens|MRE16:sens	Piwi:2
chrX 3439792 3440104 +	DIP-alpha:antisens|MRE16:antisens	B52:4
chrX 3596682 3597148 -	CR45102:antisens	RBP1:2
chrX 3599713 3599963 -	Rala:sens	Imp:8|SF2:2
chrX 374293 377078 -		Piwi:3
chrX 374840 377861 -		XL6:2
chrX 3753713 3754686 -	roX1:sens	SRP54:2
chrX 4004578 4004891 +	cib:sens	Imp:3
chrX 4004580 4004891 +	cib:sens	Imp:2
chrX 4097364 4097494 -	Fas2:sens	Imp:4
chrX 4329020 4329206 +	bi:sens|CR32773:antisens	Imp:7|RBP1:2|XL6:7
chrX 4521856 4525763 -		XL6:3
chrX 4593022 4593209 +	ctp:sens	Piwi:2
chrX 4841640 4844222 -	Ptp4E:antisens	RBP1:2
chrX 5039679 5039811 -	rg:antisens|CG15465:antisens	Imp:2
chrX 5306555 5306856 -	spoon:sens	Imp:3|SRP54:5
chrX 5306555 5306856 +	spoon:antisens	Imp:7|RSF1:2|SC35:2|SRP54:2|XL6:3|Yb:3
chrX 5513403 5513830 -	Mlc-c:sens	Imp:5|SRP54:2
chrX 5797567 5798015 +	Act5C:sens	Imp:15|Piwi:9|RBP1:3|SRP54:2|XL6:2
chrX 5797567 5798041 +	Act5C:sens	Piwi:3|XL6:4
chrX 5797645 5798015 +	Act5C:sens	XL6:2
chrX 5797712 5798097 +	Act5C:sens	Imp:2
chrX 5797893 5798068 +	Act5C:sens	Imp:3|Piwi:2
chrX 5798005 5798422 +	Act5C:sens	Imp:7
chrX 5798129 5798448 +	Act5C:sens	Imp:4
chrX 5798190 5798422 +	Act5C:sens	Imp:5
chrX 5798193 5798463 +	Act5C:sens	Imp:4|SRP54:2
chrX 5798196 5798422 +	Act5C:sens	Imp:2
chrX 5798285 5798422 +	Act5C:sens	XL6:2
chrX 5798286 5798394 +	Act5C:sens	Imp:22|Piwi:10|SRP54:3
chrX 584278 584387 +	sdk:sens	Imp:2|RSF1:2|SRP54:2
chrX 5876131 5895731 -		SRP54:2
chrX 6161854 6162224 -	Spt6:antisens	XL6:2
chrX 6161854 6162224 +	Spt6:sens	Piwi:6|RBP1:4|XL6:2
chrX 6168532 6168750 -	Spt6:antisens	Piwi:2
chrX 6168532 6168750 +	Spt6:sens	Piwi:3
chrX 6168550 6168750 +	Spt6:sens	Imp:4
chrX 6173169 6174920 -		Piwi:2
chrX 6214521 6216002 +	CG15894:sens	XL6:2
chrX 6214522 6216002 +	CG15894:sens	XL6:3
chrX 6265480 6265706 -	PpV:sens	Imp:5
chrX 6614754 6615873 -	CG3168:sens	Yb:2
chrX 6760523 6760974 -	CG14434:sens|CG43736:antisens	SRP54:3
chrX 6760523 6760974 +	CG43736:sens|CG14434:antisens	SRP54:4
chrX 6762763 6763081 -	CG43736:antisens	XL6:2
chrX 6985842 6985875 -	Sxl:sens	XL6:2
chrX 712439 714111 -	CG43867:sens	Piwi:2
chrX 7590510 7608524 -		XL6:6
chrX 7598811 7608524 -		XL6:4
chrX 7798871 7799176 -	dpr14:sens	SF2:2
chrX 7817032 7817286 -	mahe:sens	Imp:2
chrX 7828363 7829472 +		B52:6|Imp:25|RBP1:5|SC35:3
chrX 7915206 7915354 +	Tbh:sens|CG15333:antisens	B52:2|RSF1:2
chrX 7987808 8009613 -		Imp:2
chrX 817322 817751 -	CG43867:sens|CG3711:sens	RBP1:2
chrX 8462642 8462844 -	Trf4-1:antisens	Imp:8|SRP54:2
chrX 8462642 8462844 +	Trf4-1:sens	XL6:5
chrX 8477573 8478608 +	CG12065:sens	Piwi:2|SRP54:2
chrX 8774325 8774433 -	Moe:sens
chrX 8800142 8800242 -	e(r):sens	SRP54:2
chrX 8947659 8947882 +	Nost:sens	RBP1:2|XL6:5|Yb:3
chrX 8984992 8985254 +	CG7033:sens	RBP1:3
chrX 8986524 8986738 +	CG7033:sens	Imp:2
chrX 9389707 9399060 -		SRP54:5|XL6:6
chrX 9445589 9445779 -	l(1)G0320:sens	Imp:2
chrX 9448692 9448961 +	RpS28b:sens	XL6:3
chrX 9448725 9448961 +	RpS28b:sens	Imp:5
chrX 9448845 9448961 +	RpS28b:sens	XL6:2
chrX 9576910 9577036 -	nej:sens	Imp:2
chrX 9674397 9674539 -	CG1354:antisens	Imp:3
chrXHet 184084 184197 +	5.8SrRNA:CR40454:sens	RBP1:4|RSF1:2|SF2:2|SRP54:3
